# Supplementary material for: A predictive language model for SARS-CoV-2 evolution
Source: Signal Transduct Target Ther. 2024 Dec 23;9:353. doi: 10.1038/s41392-024-02066-x (PMC11663983; doi:10.1038/s41392-024-02066-x)
Supplement: Supplementary file 2 — Supplementary data 3 [file 41392_2024_2066_MOESM2_ESM.csv]

PSEQ-418-1	7.480082547930427	PSEQ-418-1	418-1	1	1
PSEQ-99-9	7.329712260924954	PSEQ-99-9	99-9	9	9
PSEQ-227-2	7.249407990054514	PSEQ-227-2	227-2	2	2
PSEQ-221-2	7.233499198062996	PSEQ-221-2	221-2	2	2
PSEQ-127-6	7.057515372194557	PSEQ-127-6	127-6	6	6
PSEQ-306-1	7.0573111531615735	PSEQ-306-1	306-1	1	1
PSEQ-181-3	7.034643074057459	PSEQ-181-3	181-3	3	3
PSEQ-225-2	7.021341357946679	PSEQ-225-2	225-2	2	2
PSEQ-416-1	7.004310642717333	PSEQ-416-1	416-1	1	1
PSEQ-251-2	6.977211101324117	PSEQ-251-2	251-2	2	2
PSEQ-401-1	6.956674450438627	PSEQ-401-1	401-1	1	1
PSEQ-180-3	6.954338803187016	PSEQ-180-3	180-3	3	3
PSEQ-226-2	6.9240063718468905	PSEQ-226-2	226-2	2	2
PSEQ-399-1	6.921064435440171	PSEQ-399-1	399-1	1	1
PSEQ-400-1	6.876370179568187	PSEQ-400-1	400-1	1	1
PSEQ-397-1	6.8742930460102984	PSEQ-397-1	397-1	1	1
PSEQ-415-1	6.855068081413287	PSEQ-415-1	415-1	1	1
PSEQ-98-9	6.850998419305141	PSEQ-98-9	98-9	9	9
PSEQ-414-1	6.774763810542846	PSEQ-414-1	414-1	1	1
PSEQ-123-6	6.773166033296728	PSEQ-123-6	123-6	6	6
PSEQ-230-2	6.771174872700289	PSEQ-230-2	230-2	2	2
PSEQ-85-10	6.771174872700289	PSEQ-85-10	85-10	10	10
PSEQ-97-9	6.770694148434699	PSEQ-97-9	97-9	9	9
PSEQ-157-4	6.762446185327062	PSEQ-157-4	157-4	4	4
PSEQ-499-1	6.749144469216282	PSEQ-499-1	499-1	1	1
PSEQ-250-2	6.732113753986936	PSEQ-250-2	250-2	2	2
PSEQ-398-1	6.723922759004826	PSEQ-398-1	398-1	1	1
PSEQ-449-1	6.709841087568292	PSEQ-449-1	449-1	1	1
PSEQ-447-1	6.703100017161698	PSEQ-447-1	447-1	1	1
PSEQ-454-1	6.703100017161698	PSEQ-454-1	454-1	1	1
PSEQ-188-3	6.703100017161698	PSEQ-188-3	188-3	3	3
PSEQ-206-2	6.703100017161698	PSEQ-206-2	206-2	2	2
PSEQ-111-7	6.703100017161698	PSEQ-111-7	111-7	7	7
PSEQ-450-1	6.703100017161698	PSEQ-450-1	450-1	1	1
PSEQ-5-736	6.703100017161698	PSEQ-5-736	5-736	736	736
PSEQ-189-3	6.703100017161698	PSEQ-189-3	189-3	3	3
PSEQ-420-1	6.703100017161698	PSEQ-420-1	420-1	1	1
PSEQ-224-2	6.703100017161698	PSEQ-224-2	224-2	2	2
PSEQ-122-6	6.690870601829847	PSEQ-122-6	122-6	6	6
PSEQ-411-1	6.689472022803961	PSEQ-411-1	411-1	1	1
PSEQ-59-14	6.687191225170182	PSEQ-59-14	59-14	14	14
PSEQ-392-1	6.687191225170182	PSEQ-392-1	392-1	1	1
PSEQ-488-1	6.684477561708232	PSEQ-488-1	488-1	1	1
PSEQ-445-1	6.652206715348005	PSEQ-445-1	445-1	1	1
PSEQ-500-1	6.651809483116495	PSEQ-500-1	500-1	1	1
PSEQ-273-1	6.648220425039459	PSEQ-273-1	273-1	1	1
PSEQ-408-1	6.635885761856068	PSEQ-408-1	408-1	1	1
PSEQ-177-3	6.622795746291257	PSEQ-177-3	177-3	3	3
PSEQ-404-1	6.622795746291257	PSEQ-404-1	404-1	1	1
PSEQ-419-1	6.622795746291257	PSEQ-419-1	419-1	1	1
PSEQ-109-8	6.622795746291257	PSEQ-109-8	109-8	8	8
PSEQ-187-3	6.622795746291257	PSEQ-187-3	187-3	3	3
PSEQ-129-5	6.622795746291257	PSEQ-129-5	129-5	5	5
PSEQ-186-3	6.622795746291257	PSEQ-186-3	186-3	3	3
PSEQ-452-1	6.622795746291257	PSEQ-452-1	452-1	1	1
PSEQ-453-1	6.622795746291257	PSEQ-453-1	453-1	1	1
PSEQ-7-397	6.622795746291257	PSEQ-7-397	7-397	397	397
PSEQ-451-1	6.622795746291257	PSEQ-451-1	451-1	1	1
PSEQ-102-9	6.581273415436773	PSEQ-102-9	102-9	9	9
PSEQ-107-8	6.5788015305747445	PSEQ-107-8	107-8	8	8
PSEQ-71-12	6.576024356861384	PSEQ-71-12	71-12	12	12
PSEQ-421-1	6.572760356076645	PSEQ-421-1	421-1	1	1
PSEQ-424-1	6.549860480675629	PSEQ-424-1	424-1	1	1
PSEQ-347-1	6.542680273853062	PSEQ-347-1	347-1	1	1
PSEQ-492-1	6.5379089998474305	PSEQ-492-1	492-1	1	1
PSEQ-351-1	6.510045573391577	PSEQ-351-1	351-1	1	1
PSEQ-497-1	6.502566921812449	PSEQ-497-1	497-1	1	1
PSEQ-114-7	6.500969144566331	PSEQ-114-7	114-7	7	7
PSEQ-527-1	6.500969144566331	PSEQ-527-1	527-1	1	1
PSEQ-509-1	6.498977983969892	PSEQ-509-1	509-1	1	1
PSEQ-79-11	6.498977983969892	PSEQ-79-11	79-11	11	11
PSEQ-204-2	6.498773764936908	PSEQ-204-2	204-2	2	2
PSEQ-137-5	6.498497259704302	PSEQ-137-5	137-5	5	5
PSEQ-13-48	6.485515474850596	PSEQ-13-48	13-48	48	48
PSEQ-303-1	6.485515474850596	PSEQ-303-1	303-1	1	1
PSEQ-446-1	6.485515474850596	PSEQ-446-1	446-1	1	1
PSEQ-448-1	6.485515474850596	PSEQ-448-1	448-1	1	1
PSEQ-412-1	6.480706244472343	PSEQ-412-1	412-1	1	1
PSEQ-116-6	6.476105685832792	PSEQ-116-6	116-6	6	6
PSEQ-80-11	6.474605418314471	PSEQ-80-11	80-11	11	11
PSEQ-456-1	6.474605418314471	PSEQ-456-1	456-1	1	1
PSEQ-183-3	6.474605418314471	PSEQ-183-3	183-3	3	3
PSEQ-374-1	6.473438585306202	PSEQ-374-1	374-1	1	1
PSEQ-423-1	6.469556209805186	PSEQ-423-1	423-1	1	1
PSEQ-382-1	6.467565049208748	PSEQ-382-1	382-1	1	1
PSEQ-96-9	6.462803969722012	PSEQ-96-9	96-9	9	9
PSEQ-391-1	6.458696626322953	PSEQ-391-1	391-1	1	1
PSEQ-141-4	6.445773254492668	PSEQ-141-4	141-4	4	4
PSEQ-290-1	6.445773254492668	PSEQ-290-1	290-1	1	1
PSEQ-409-1	6.445147402726083	PSEQ-409-1	409-1	1	1
PSEQ-247-2	6.430903128431301	PSEQ-247-2	247-2	2	2
PSEQ-6-482	6.430903128431301	PSEQ-6-482	6-482	482	482
PSEQ-128-5	6.430903128431301	PSEQ-128-5	128-5	5	5
PSEQ-530-1	6.430903128431301	PSEQ-530-1	530-1	1	1
PSEQ-195-3	6.430903128431301	PSEQ-195-3	195-3	3	3
PSEQ-531-1	6.430903128431301	PSEQ-531-1	531-1	1	1
PSEQ-256-2	6.430903128431301	PSEQ-256-2	256-2	2	2
PSEQ-495-1	6.430903128431301	PSEQ-495-1	495-1	1	1
PSEQ-139-5	6.430903128431301	PSEQ-139-5	139-5	5	5
PSEQ-147-4	6.430698909398317	PSEQ-147-4	147-4	4	4
PSEQ-110-7	6.430698909398317	PSEQ-110-7	110-7	7	7
PSEQ-310-1	6.430698909398317	PSEQ-310-1	310-1	1	1
PSEQ-51-16	6.430698909398317	PSEQ-51-16	51-16	16	16
PSEQ-162-3	6.427629887195563	PSEQ-162-3	162-3	3	3
PSEQ-493-1	6.425320413190312	PSEQ-493-1	493-1	1	1
PSEQ-101-9	6.418673713099452	PSEQ-101-9	101-9	9	9
PSEQ-56-14	6.4149943364397854	PSEQ-56-14	56-14	14	14
PSEQ-205-2	6.414790117406802	PSEQ-205-2	205-2	2	2
PSEQ-35-24	6.405211203980155	PSEQ-35-24	35-24	24	24
PSEQ-426-1	6.3994901936701565	PSEQ-426-1	426-1	1	1
PSEQ-61-13	6.3994901936701565	PSEQ-61-13	61-13	13	13
PSEQ-82-11	6.3994901936701565	PSEQ-82-11	82-11	11	11
PSEQ-83-10	6.398137062213962	PSEQ-83-10	83-10	10	10
PSEQ-176-3	6.395801414962351	PSEQ-176-3	176-3	3	3
PSEQ-429-1	6.394301147444028	PSEQ-429-1	429-1	1	1
PSEQ-135-5	6.394301147444028	PSEQ-135-5	135-5	5	5
PSEQ-46-17	6.3914643973460405	PSEQ-46-17	46-17	17	17
PSEQ-403-1	6.3914643973460405	PSEQ-403-1	403-1	1	1
PSEQ-402-1	6.3914643973460405	PSEQ-402-1	402-1	1	1
PSEQ-112-7	6.3914643973460405	PSEQ-112-7	112-7	7	7
PSEQ-302-1	6.383927519968446	PSEQ-302-1	302-1	1	1
PSEQ-219-2	6.382499698851571	PSEQ-219-2	219-2	2	2
PSEQ-474-1	6.371902323669579	PSEQ-474-1	474-1	1	1
PSEQ-457-1	6.371479714124895	PSEQ-457-1	457-1	1	1
PSEQ-406-1	6.364843131855642	PSEQ-406-1	406-1	1	1
PSEQ-405-1	6.364843131855642	PSEQ-405-1	405-1	1	1
PSEQ-494-1	6.363688873125671	PSEQ-494-1	494-1	1	1
PSEQ-439-1	6.362147171248135	PSEQ-439-1	439-1	1	1
PSEQ-115-6	6.362147171248135	PSEQ-115-6	115-6	6	6
PSEQ-282-1	6.361216988263642	PSEQ-282-1	282-1	1	1
PSEQ-174-3	6.347325616325122	PSEQ-174-3	174-3	3	3
PSEQ-484-1	6.334690065569345	PSEQ-484-1	484-1	1	1
PSEQ-100-9	6.319185922799716	PSEQ-100-9	100-9	9	9
PSEQ-113-7	6.319185922799716	PSEQ-113-7	113-7	7	7
PSEQ-132-5	6.3178327913435215	PSEQ-132-5	132-5	5	5
PSEQ-334-1	6.313527847167815	PSEQ-334-1	334-1	1	1
PSEQ-126-6	6.303827468130987	PSEQ-126-6	126-6	6	6
PSEQ-175-3	6.302625432424973	PSEQ-175-3	175-3	3	3
PSEQ-267-1	6.301002892583008	PSEQ-267-1	267-1	1	1
PSEQ-196-2	6.296530693188622	PSEQ-196-2	196-2	2	2
PSEQ-368-1	6.294932915942503	PSEQ-368-1	368-1	1	1
PSEQ-30-26	6.294932915942503	PSEQ-30-26	30-26	26	26
PSEQ-229-2	6.294932915942503	PSEQ-229-2	229-2	2	2
PSEQ-304-1	6.293418637957657	PSEQ-304-1	304-1	1	1
PSEQ-32-24	6.2924610310804745	PSEQ-32-24	32-24	24	24
PSEQ-292-1	6.284008848939854	PSEQ-292-1	292-1	1	1
PSEQ-299-1	6.2825085814215305	PSEQ-299-1	299-1	1	1
PSEQ-133-5	6.2818429003776926	PSEQ-133-5	133-5	5	5
PSEQ-216-2	6.2818429003776926	PSEQ-216-2	216-2	2	2
PSEQ-367-1	6.281575654674748	PSEQ-367-1	367-1	1	1
PSEQ-215-2	6.279590201815559	PSEQ-215-2	215-2	2	2
PSEQ-503-1	6.277663591945232	PSEQ-503-1	503-1	1	1
PSEQ-422-1	6.272414533369843	PSEQ-422-1	422-1	1	1
PSEQ-428-1	6.272414533369843	PSEQ-428-1	428-1	1	1
PSEQ-289-1	6.270707132829074	PSEQ-289-1	289-1	1	1
PSEQ-275-1	6.270483385122665	PSEQ-275-1	275-1	1	1
PSEQ-394-1	6.257020876003368	PSEQ-394-1	394-1	1	1
PSEQ-360-1	6.251568500353162	PSEQ-360-1	360-1	1	1
PSEQ-343-1	6.238806291538363	PSEQ-343-1	343-1	1	1
PSEQ-24-30	6.238806291538363	PSEQ-24-30	24-30	30	30
PSEQ-534-1	6.238806291538363	PSEQ-534-1	534-1	1	1
PSEQ-156-4	6.238806291538363	PSEQ-156-4	156-4	4	4
PSEQ-131-5	6.238806291538363	PSEQ-131-5	131-5	5	5
PSEQ-103-9	6.238806291538363	PSEQ-103-9	103-9	9	9
PSEQ-319-1	6.2265768762065115	PSEQ-319-1	319-1	1	1
PSEQ-210-2	6.222897499546847	PSEQ-210-2	210-2	2	2
PSEQ-217-2	6.219284184566485	PSEQ-217-2	217-2	2	2
PSEQ-48-16	6.214628645072063	PSEQ-48-16	48-16	16	16
PSEQ-31-25	6.213318586120199	PSEQ-31-25	31-25	25	25
PSEQ-18-36	6.213318586120199	PSEQ-18-36	18-36	36	36
PSEQ-333-1	6.213318586120199	PSEQ-333-1	333-1	1	1
PSEQ-407-1	6.213114367087215	PSEQ-407-1	407-1	1	1
PSEQ-54-15	6.212156760210034	PSEQ-54-15	54-15	15	15
PSEQ-496-1	6.208509355741946	PSEQ-496-1	496-1	1	1
PSEQ-355-1	6.206040225321024	PSEQ-355-1	355-1	1	1
PSEQ-94-9	6.203908797102395	PSEQ-94-9	94-9	9	9
PSEQ-353-1	6.202617292983879	PSEQ-353-1	353-1	1	1
PSEQ-142-4	6.202408529584074	PSEQ-142-4	142-4	4	4
PSEQ-78-11	6.202408529584074	PSEQ-78-11	78-11	11	11
PSEQ-300-1	6.199367560453102	PSEQ-300-1	300-1	1	1
PSEQ-136-5	6.190607080991615	PSEQ-136-5	136-5	5	5
PSEQ-182-3	6.181905651359054	PSEQ-182-3	182-3	3	3
PSEQ-425-1	6.181905651359054	PSEQ-425-1	425-1	1	1
PSEQ-387-1	6.180878128673822	PSEQ-387-1	387-1	1	1
PSEQ-472-1	6.1747040914636955	PSEQ-472-1	472-1	1	1
PSEQ-222-2	6.173879855034938	PSEQ-222-2	222-2	2	2
PSEQ-200-2	6.173576365762271	PSEQ-200-2	200-2	2	2
PSEQ-248-2	6.172950513995686	PSEQ-248-2	248-2	2	2
PSEQ-396-1	6.170995594822929	PSEQ-396-1	396-1	1	1
PSEQ-203-2	6.170050334355195	PSEQ-203-2	203-2	2	2
PSEQ-301-1	6.166342977657344	PSEQ-301-1	301-1	1	1
PSEQ-197-2	6.155432998465166	PSEQ-197-2	197-2	2	2
PSEQ-260-1	6.151303699343627	PSEQ-260-1	260-1	1	1
PSEQ-233-2	6.144562628937033	PSEQ-233-2	233-2	2	2
PSEQ-144-4	6.144562628937033	PSEQ-144-4	144-4	4	4
PSEQ-388-1	6.144562628937033	PSEQ-388-1	388-1	1	1
PSEQ-148-4	6.144562628937033	PSEQ-148-4	148-4	4	4
PSEQ-370-1	6.144562628937033	PSEQ-370-1	370-1	1	1
PSEQ-369-1	6.144562628937033	PSEQ-369-1	369-1	1	1
PSEQ-121-6	6.144562628937033	PSEQ-121-6	121-6	6	6
PSEQ-263-1	6.144562628937033	PSEQ-263-1	263-1	1	1
PSEQ-1-1720	6.144562628937033	PSEQ-1-1720	1-1720	1720	1720
PSEQ-23-30	6.144562628937033	PSEQ-23-30	23-30	30	30
PSEQ-73-12	6.144562628937033	PSEQ-73-12	73-12	12	12
PSEQ-184-3	6.144562628937033	PSEQ-184-3	184-3	3	3
PSEQ-431-1	6.144562628937033	PSEQ-431-1	431-1	1	1
PSEQ-434-1	6.144562628937033	PSEQ-434-1	434-1	1	1
PSEQ-440-1	6.144562628937033	PSEQ-440-1	440-1	1	1
PSEQ-441-1	6.144562628937033	PSEQ-441-1	441-1	1	1
PSEQ-44-18	6.144562628937033	PSEQ-44-18	44-18	18	18
PSEQ-47-17	6.144562628937033	PSEQ-47-17	47-17	17	17
PSEQ-361-1	6.138979913696042	PSEQ-361-1	361-1	1	1
PSEQ-178-3	6.137659646836371	PSEQ-178-3	178-3	3	3
PSEQ-36-24	6.133014315249758	PSEQ-36-24	36-24	24	24
PSEQ-261-1	6.130934634579296	PSEQ-261-1	261-1	1	1
PSEQ-535-1	6.127293304939761	PSEQ-535-1	535-1	1	1
PSEQ-57-14	6.127293304939761	PSEQ-57-14	57-14	14	14
PSEQ-53-15	6.127293304939761	PSEQ-53-15	53-15	15	15
PSEQ-207-2	6.127089085906776	PSEQ-207-2	207-2	2	2
PSEQ-167-3	6.125940173483565	PSEQ-167-3	167-3	3	3
PSEQ-285-1	6.125735954450581	PSEQ-285-1	285-1	1	1
PSEQ-125-6	6.123604526231954	PSEQ-125-6	125-6	6	6
PSEQ-76-12	6.122104258713633	PSEQ-76-12	76-12	12	12
PSEQ-506-1	6.122104258713633	PSEQ-506-1	506-1	1	1
PSEQ-39-22	6.119267508615644	PSEQ-39-22	39-22	22	22
PSEQ-198-2	6.119267508615644	PSEQ-198-2	198-2	2	2
PSEQ-272-1	6.110732814565017	PSEQ-272-1	272-1	1	1
PSEQ-143-4	6.110732814565017	PSEQ-143-4	143-4	4	4
PSEQ-291-1	6.110528595532033	PSEQ-291-1	291-1	1	1
PSEQ-463-1	6.110526002056732	PSEQ-463-1	463-1	1	1
PSEQ-153-4	6.1103028101211745	PSEQ-153-4	153-4	4	4
PSEQ-483-1	6.106195466722117	PSEQ-483-1	483-1	1	1
PSEQ-352-1	6.100364194187536	PSEQ-352-1	352-1	1	1
PSEQ-460-1	6.0903301584851075	PSEQ-460-1	460-1	1	1
PSEQ-84-10	6.089950282517738	PSEQ-84-10	84-10	10	10
PSEQ-515-1	6.089950282517738	PSEQ-515-1	515-1	1	1
PSEQ-512-1	6.089950282517738	PSEQ-512-1	512-1	1	1
PSEQ-278-1	6.089683036814792	PSEQ-278-1	278-1	1	1
PSEQ-276-1	6.087697583955604	PSEQ-276-1	276-1	1	1
PSEQ-491-1	6.086242925819885	PSEQ-491-1	491-1	1	1
PSEQ-473-1	6.075128727594725	PSEQ-473-1	473-1	1	1
PSEQ-344-1	6.063966432233247	PSEQ-344-1	344-1	1	1
PSEQ-381-1	6.058537347756594	PSEQ-381-1	381-1	1	1
PSEQ-220-2	6.058537347756594	PSEQ-220-2	220-2	2	2
PSEQ-377-1	6.052005415510761	PSEQ-377-1	377-1	1	1
PSEQ-364-1	6.050630363708853	PSEQ-364-1	364-1	1	1
PSEQ-252-2	6.046989034069319	PSEQ-252-2	252-2	2	2
PSEQ-158-4	6.046989034069319	PSEQ-158-4	158-4	4	4
PSEQ-235-2	6.045635902613125	PSEQ-235-2	235-2	2	2
PSEQ-354-1	6.043979619186645	PSEQ-354-1	354-1	1	1
PSEQ-242-2	6.030428543694576	PSEQ-242-2	242-2	2	2
PSEQ-462-1	6.030221731186291	PSEQ-462-1	462-1	1	1
PSEQ-271-1	6.024333804458225	PSEQ-271-1	271-1	1	1
PSEQ-40-21	6.022736027212106	PSEQ-40-21	40-21	21	21
PSEQ-518-1	6.022736027212106	PSEQ-518-1	518-1	1	1
PSEQ-45-17	6.020264142350078	PSEQ-45-17	45-17	17	17
PSEQ-358-1	6.017486968636719	PSEQ-358-1	358-1	1	1
PSEQ-436-1	6.017486968636719	PSEQ-436-1	436-1	1	1
PSEQ-435-1	6.017486968636719	PSEQ-435-1	435-1	1	1
PSEQ-430-1	6.017486968636719	PSEQ-430-1	430-1	1	1
PSEQ-34-24	6.017486968636719	PSEQ-34-24	34-24	24	24
PSEQ-464-1	6.0122630615971335	PSEQ-464-1	464-1	1	1
PSEQ-325-1	6.0103116926911335	PSEQ-325-1	325-1	1	1
PSEQ-74-12	6.009646011647297	PSEQ-74-12	74-12	12	12
PSEQ-458-1	6.0093540858139525	PSEQ-458-1	458-1	1	1
PSEQ-461-1	6.003114079401463	PSEQ-461-1	461-1	1	1
PSEQ-317-1	5.998510244098677	PSEQ-317-1	317-1	1	1
PSEQ-386-1	5.991323092450962	PSEQ-386-1	386-1	1	1
PSEQ-383-1	5.988851207588933	PSEQ-383-1	383-1	1	1
PSEQ-372-1	5.983297296126846	PSEQ-372-1	372-1	1	1
PSEQ-357-1	5.983297296126846	PSEQ-357-1	357-1	1	1
PSEQ-213-2	5.980825411264817	PSEQ-213-2	213-2	2	2
PSEQ-60-13	5.952465792044093	PSEQ-60-13	60-13	13	13
PSEQ-168-3	5.952465792044093	PSEQ-168-3	168-3	3	3
PSEQ-90-9	5.952465792044093	PSEQ-90-9	90-9	9	9
PSEQ-52-15	5.952465792044093	PSEQ-52-15	52-15	15	15
PSEQ-307-1	5.952465792044093	PSEQ-307-1	307-1	1	1
PSEQ-202-2	5.952465792044093	PSEQ-202-2	202-2	2	2
PSEQ-9-102	5.952465792044093	PSEQ-9-102	9-102	102	102
PSEQ-309-1	5.952465792044093	PSEQ-309-1	309-1	1	1
PSEQ-270-1	5.947087295836088	PSEQ-270-1	270-1	1	1
PSEQ-485-1	5.944455915148459	PSEQ-485-1	485-1	1	1
PSEQ-49-16	5.942431756341666	PSEQ-49-16	49-16	16	16
PSEQ-328-1	5.940917478356818	PSEQ-328-1	328-1	1	1
PSEQ-329-1	5.940917478356818	PSEQ-329-1	329-1	1	1
PSEQ-63-13	5.939959871479637	PSEQ-63-13	63-13	13	13
PSEQ-337-1	5.935196468046821	PSEQ-337-1	337-1	1	1
PSEQ-320-1	5.931507689339014	PSEQ-320-1	320-1	1	1
PSEQ-211-2	5.930007421820693	PSEQ-211-2	211-2	2	2
PSEQ-326-1	5.927170671722705	PSEQ-326-1	326-1	1	1
PSEQ-262-1	5.922168856247676	PSEQ-262-1	262-1	1	1
PSEQ-390-1	5.916068030089805	PSEQ-390-1	390-1	1	1
PSEQ-91-9	5.916068030089805	PSEQ-91-9	91-9	9	9
PSEQ-16-41	5.916068030089805	PSEQ-16-41	16-41	41	41
PSEQ-385-1	5.911018821580521	PSEQ-385-1	385-1	1	1
PSEQ-283-1	5.909708762628659	PSEQ-283-1	283-1	1	1
PSEQ-505-1	5.904519716402531	PSEQ-505-1	505-1	1	1
PSEQ-489-1	5.901682966304541	PSEQ-489-1	489-1	1	1
PSEQ-487-1	5.898798706092532	PSEQ-487-1	487-1	1	1
PSEQ-471-1	5.897586199921854	PSEQ-471-1	471-1	1	1
PSEQ-266-1	5.897445574636338	PSEQ-266-1	266-1	1	1
PSEQ-218-2	5.886610014501418	PSEQ-218-2	218-2	2	2
PSEQ-150-4	5.872365740206636	PSEQ-150-4	150-4	4	4
PSEQ-519-1	5.872365740206636	PSEQ-519-1	519-1	1	1
PSEQ-105-8	5.872365740206636	PSEQ-105-8	105-8	8	8
PSEQ-89-10	5.872365740206636	PSEQ-89-10	89-10	10	10
PSEQ-69-12	5.872365740206636	PSEQ-69-12	69-12	12	12
PSEQ-58-14	5.872365740206636	PSEQ-58-14	58-14	14	14
PSEQ-28-27	5.872365740206636	PSEQ-28-27	28-27	27	27
PSEQ-2-1574	5.872365740206636	PSEQ-2-1574	2-1574	1574	1574
PSEQ-25-29	5.872365740206636	PSEQ-25-29	25-29	29	29
PSEQ-520-1	5.872365740206636	PSEQ-520-1	520-1	1	1
PSEQ-513-1	5.872365740206636	PSEQ-513-1	513-1	1	1
PSEQ-516-1	5.872365740206636	PSEQ-516-1	516-1	1	1
PSEQ-517-1	5.872365740206636	PSEQ-517-1	517-1	1	1
PSEQ-151-4	5.872365740206636	PSEQ-151-4	151-4	4	4
BA.5	5.872365740206636	BA.5	#VALUE!	#VALUE!	0
PSEQ-255-2	5.872365740206636	PSEQ-255-2	255-2	2	2
PSEQ-159-4	5.872365740206636	PSEQ-159-4	159-4	4	4
PSEQ-269-1	5.872365740206636	PSEQ-269-1	269-1	1	1
PSEQ-274-1	5.872365740206636	PSEQ-274-1	274-1	1	1
PSEQ-193-3	5.872365740206636	PSEQ-193-3	193-3	3	3
PSEQ-70-12	5.872161521173652					6442
PSEQ-117-6	5.872161521173652
PSEQ-11-76	5.872161521173652
PSEQ-308-1	5.872161521173652
PSEQ-120-6	5.872161521173652
PSEQ-438-1	5.872161521173652
PSEQ-237-2	5.866783024965647
PSEQ-336-1	5.8548921971763805
PSEQ-17-36	5.840952805445491
PSEQ-444-1	5.840952805445491
PSEQ-380-1	5.840952805445491
PSEQ-19-34	5.840952805445491
PSEQ-231-2	5.835763759219363
PSEQ-38-22	5.835763759219363
PSEQ-228-2	5.835763759219363
PSEQ-146-4	5.835763759219363
PSEQ-432-1	5.832927009121375
PSEQ-106-8	5.832927009121375
PSEQ-373-1	5.832927009121375
PSEQ-15-46	5.832927009121375
PSEQ-504-1	5.829404491758217
PSEQ-359-1	5.825390131743779
PSEQ-288-1	5.825390131743779
PSEQ-287-1	5.825390131743779
PSEQ-479-1	5.822330349992026
PSEQ-486-1	5.8184944352220915
PSEQ-413-1	5.817620825232718
PSEQ-363-1	5.8063057436309755
PSEQ-466-1	5.792061469336195
PSEQ-88-10	5.792061469336195
PSEQ-4-915	5.792061469336195
PSEQ-236-2	5.792061469336195
PSEQ-192-3	5.792061469336195
PSEQ-238-2	5.792061469336195
PSEQ-239-2	5.792061469336195
PSEQ-64-13	5.792061469336195
PSEQ-254-2	5.792061469336195
PSEQ-77-12	5.792061469336195
PSEQ-244-2	5.792061469336195
PSEQ-138-5	5.792061469336195
PSEQ-161-3	5.792061469336195
PSEQ-468-1	5.778433474978458
PSEQ-55-15	5.760648534575051
PSEQ-443-1	5.760648534575051
PSEQ-43-20	5.760648534575051
PSEQ-86-10	5.745290079906322
PSEQ-514-1	5.745290079906322
PSEQ-201-2	5.723971193196865
PSEQ-346-1	5.723971193196865
PSEQ-477-1	5.719126203720567
PSEQ-324-1	5.716584403050486
PSEQ-378-1	5.713877145145178
PSEQ-268-1	5.711100407396449
BA.2|BFJ12794.1 surface glycoprotein [Severe acute respiratory syndrome coronavirus 2]	5.711100407396449
PSEQ-507-1	5.680268903313696
PSEQ-170-3	5.680268903313696
PSEQ-469-1	5.680268903313696
PSEQ-169-3	5.680268903313696
PSEQ-341-1	5.680268903313696
PSEQ-92-9	5.680268903313696
PSEQ-104-8	5.680268903313696
PSEQ-50-16	5.680268903313696
PSEQ-10-86	5.680268903313696
PSEQ-315-1	5.680268903313696
PSEQ-316-1	5.680268903313696
PSEQ-163-3	5.6499719675172795
PSEQ-294-1	5.648855968552551
PSEQ-295-1	5.648855968552551
PSEQ-335-1	5.647878215794872
PSEQ-526-1	5.6438711413594085
PSEQ-21-32	5.6438711413594085
PSEQ-29-26	5.6438711413594085
PSEQ-68-12	5.6438711413594085
PSEQ-510-1	5.6438711413594085
PSEQ-296-1	5.643666922326423
PSEQ-345-1	5.643666922326423
PSEQ-284-1	5.643666922326423
PSEQ-214-2	5.640830172228435
PSEQ-356-1	5.640830172228435
PSEQ-286-1	5.640830172228435
PSEQ-108-8	5.640830172228435
PSEQ-293-1	5.640830172228435
PSEQ-478-1	5.6363500479880955
PSEQ-87-10	5.614413125771021
PSEQ-258-1	5.612458206598264
PSEQ-389-1	5.604432410274146
PSEQ-312-1	5.599964632443255
PSEQ-467-1	5.599964632443255
PSEQ-465-1	5.599964632443255
PSEQ-140-4	5.599964632443255
PSEQ-66-12	5.599964632443255
PSEQ-12-66	5.599964632443255
PSEQ-338-1	5.599964632443255
PSEQ-331-1	5.593061650342594
PSEQ-172-3	5.579122258611706
PSEQ-523-1	5.568755916715094
PSEQ-525-1	5.568755916715094
PSEQ-481-1	5.568755916715094
PSEQ-26-29	5.568755916715094
PSEQ-20-34	5.568755916715094
PSEQ-37-23	5.568755916715094
PSEQ-33-24	5.568755916715094
PSEQ-379-1	5.568551697682111
PSEQ-154-4	5.563566870488968
PSEQ-41-21	5.563566870488968
PSEQ-253-2	5.5607301203909785
PSEQ-67-12	5.5607301203909785
PSEQ-93-9	5.5607301203909785
PSEQ-14-48	5.5607301203909785
PSEQ-490-1	5.553827138290317
PSEQ-340-1	5.553193243013382
PSEQ-209-2	5.553193243013382
PSEQ-348-1	5.5321539357278215
PSEQ-350-1	5.5321539357278215
PSEQ-264-1	5.529317185629834
PSEQ-384-1	5.529317185629834
PSEQ-145-4	5.498817987741264
PSEQ-65-13	5.488451645844654
PSEQ-75-12	5.488451645844654
PSEQ-243-2	5.488451645844654
PSEQ-522-1	5.488451645844654
PSEQ-311-1	5.451774304466468
PSEQ-475-1	5.441680256414781
PSEQ-480-1	5.441680256414781
PSEQ-323-1	5.376659079822154
PSEQ-322-1	5.376659079822154
PSEQ-208-2	5.371470033596028
PSEQ-199-2	5.368633283498038
PSEQ-130-5	5.368633283498038
PSEQ-166-3	5.340261317867867
PSEQ-297-1	5.340057098834881
PSEQ-165-3	5.332235521543751
PSEQ-164-3	5.306925369881309
PSEQ-349-1	5.300822586782605
PSEQ-321-1	5.296354808951714
PSEQ-459-1	5.259957046997426
PSEQ-482-1	5.259957046997426
PSEQ-371-1	5.259083437008053
PSEQ-280-1	5.257120296899437
PSEQ-281-1	5.257120296899437
PSEQ-279-1	5.257120296899437
PSEQ-240-2	5.226621099010867
PSEQ-470-1	5.114828532988369
PSEQ-179-3	5.031380914481287
PSEQ-508-1	4.986886548277656
PSEQ-241-2	4.986886548277656
PSEQ-476-1	4.923011275519327
PSEQ-502-1	4.759184025750889
PSEQ-332-1	4.486782917987509
PSEQ-442-1	4.472843526256621
PSEQ-173-3	4.472843526256621
PSEQ-366-1	4.392539255386179
PSEQ-152-4	4.200646637526225
PSEQ-190-3	4.120342366655782
PSEQ-521-1	4.120342366655782
PSEQ-339-1	4.0085498006332845
PSEQ-314-1	3.9282455297628434
PSEQ-524-1	3.8970368140346836
B.1.617.2Delta|WZC82726.1 surface glycoprotein [Severe acute respiratory syndrome coronavirus 2]	2.4802804896636443
B.1.351Beta|WYZ98177.1 surface glycoprotein [Severe acute respiratory syndrome coronavirus 2]	1.7686808417212798
B.1.1.7alpha|BFJ07376.1 surface glycoprotein [Severe acute respiratory syndrome coronavirus 2]	0.9423524339092662
PSEQ-417-1	6.986167275
PSEQ-375-1	6.92154516
PSEQ-455-1	6.853470304
PSEQ-81-11	6.853470304
PSEQ-395-1	6.806148475
PSEQ-249-2	6.668840198
PSEQ-501-1	6.633666116
PSEQ-134-5	6.606886954
PSEQ-245-2	6.604173291
PSEQ-427-1	6.547388596
PSEQ-410-1	6.51100318
PSEQ-22-32	6.51100318
PSEQ-305-1	6.51100318
PSEQ-223-2	6.51100318
PSEQ-124-6	6.51100318
PSEQ-118-6	6.51100318
PSEQ-160-4	6.350598858
PSEQ-327-1	6.350598858
PSEQ-194-3	6.350598858
PSEQ-191-3	6.350598858
PSEQ-246-2	6.350598858
PSEQ-528-1	6.350598858
PSEQ-533-1	6.350598858
PSEQ-8-325	6.350598858
PSEQ-532-1	6.350598858
PSEQ-498-1	6.33946309
PSEQ-393-1	6.303277131
PSEQ-259-1	6.282921564
PSEQ-298-1	6.202204311
PSEQ-234-2	6.170634429
BA.3|WKF16558.1 surface glycoprotein [Severe acute respiratory syndrome coronavirus 2]	6.16777239
PSEQ-342-1	6.158502021
PSEQ-330-1	6.158502021
PSEQ-529-1	6.158502021
PSEQ-155-4	6.158502021
PSEQ-27-29	6.158502021
PSEQ-212-2	6.158502021
PSEQ-171-3	6.064258358
PSEQ-72-12	6.064258358
PSEQ-149-4	6.064258358
PSEQ-62-13	6.064258358
PSEQ-433-1	6.064258358
PSEQ-42-20	6.064258358
PSEQ-185-3	6.064258358
PSEQ-362-1	6.064258358
PSEQ-95-9	6.064258358
PSEQ-437-1	6.064258358
PSEQ-232-2	6.064258358
PSEQ-376-1	6.064258358
PSEQ-257-1	6.064258358
PSEQ-3-1081	6.064258358
PSEQ-119-6	6.021221749
PSEQ-511-1	5.949172827
PSEQ-318-1	5.901175258
PSEQ-277-1	5.879106811
PSEQ-265-1	5.791769544
PSEQ-313-1	5.342012018
PSEQ-365-1	4.542909542
WT-wuhan|YP_009724390.1 surface glycoprotein [Severe acute respiratory syndrome coronavirus 2]	0
