# Supplementary material for: A predictive language model for SARS-CoV-2 evolution
Source: Signal Transduct Target Ther. 2024 Dec 23;9:353. doi: 10.1038/s41392-024-02066-x (PMC11663983; doi:10.1038/s41392-024-02066-x)
Supplement: Supplementary file 3 — Supplementary data 1 [file 41392_2024_2066_MOESM3_ESM.xlsx]

## Sheet: Sheet1
BA.5
283
15
15
15
61
159
79
30
482
281
40
31
169
377
133
291
178
15
68
104
15
74
78
184
32
150
96
111
32
150
96
111
200
334
188
179
91
55
56
357
