# Supplementary material for: A predictive language model for SARS-CoV-2 evolution
Source: Signal Transduct Target Ther. 2024 Dec 23;9:353. doi: 10.1038/s41392-024-02066-x (PMC11663983; doi:10.1038/s41392-024-02066-x)
Supplement: Supplementary file 4 — Supplementary data 2 [file 41392_2024_2066_MOESM4_ESM.xlsx]

## Sheet: Sheet1
Mutations	Semantic change	Grammaticality	ID
	0	0	Spike|hCoV-19/Wuhan/Hu-1/2019|2019-12-31|EPI_ISL_402125
	0	0	WT-wuhan|YP_009724390.1
T19I,D80A,D215G,L241del,L242del,A243del,K417N,E484K,N501Y,D614G,A701V	2.94927	-3.40241	B.1.351Beta|WYZ98177.1
H69del,V70del,Y144del,N501Y,A570D,D614G,P681H,T716I,S982A,D1118H	2.2549	-3.82008	B.1.1.7alpha|BFJ07376.1
T19I,L24del,P25del,P26del,A27del,28insS,H69del,V70del,T76I,G142D,V213G,G339D,S371del,372insF,372insA,372insP,372insF,372insF,S373del,F374del,S375del,T376del,D405N,K417N,N440K,K444T,L452R,N460K,S477del,T478del,479insN,479insK,E484A,F486V,Q498R,N501Y,Y505H,D614G,H655Y,N679K,P681H,N764K,D796Y,Q954H,N969K	4.76218	-4.00924	PSEQ-347-1
T19I,L24del,P25del,P26del,A27del,28insS,H69del,V70del,G142D,V213G,G339D,S371del,372insF,372insA,372insP,372insF,372insF,S373del,F374del,S375del,T376del,D405N,K417N,N440K,K444T,L452R,N460K,S477del,T478del,479insN,479insK,E484A,F486V,Q498R,N501Y,Y505H,D614G,H655Y,N679K,P681H,N764K,D796Y,Q954H,N969K	4.64086	-4.07164	PSEQ-275-1
T19I,L24del,P25del,P26del,A27del,28insS,H69del,V70del,T76I,G142D,V213G,G339D,S371del,372insF,372insA,372insP,372insF,372insF,S373del,F374del,S375del,T376del,D405N,K417N,N440K,V445A,L452R,S477del,T478del,479insN,479insK,E484A,F486V,Q498R,N501Y,Y505H,D614G,H655Y,N679K,P681H,N764K,D796Y,Q954H,N969K	4.60943	-4.09586	PSEQ-344-1
T19I,L24del,P25del,P26del,A27del,28insS,H69del,V70del,T76I,G142D,V213G,G339D,S371del,372insF,372insA,372insP,372insF,372insF,S373del,F374del,S375del,T376del,D405N,K417N,N440K,L452R,S477del,T478del,479insN,479insK,E484A,F486del,Q493del,Q498R,N501Y,Y505H,D614G,H655Y,N679K,P681H,N764K,D796Y,Q954H,N969K	4.64615	-4.10066	PSEQ-346-1
T19I,L24del,P25del,P26del,A27del,28insS,T76I,G142D,V213G,G339D,S371del,372insF,372insA,372insP,372insF,372insF,S373del,F374del,S375del,T376del,D405N,K417N,N440K,L452R,S477del,T478del,479insN,479insK,E484A,F486del,Q493del,Q498R,N501Y,Y505H,D614G,H655Y,N679K,P681H,N764K,D796Y,Q954H,N969K	4.62766	-4.10066	PSEQ-201-2
T19I,L24del,P25del,P26del,A27del,28insS,H69del,V70del,T76I,G142D,V213G,G339D,S371del,372insF,372insA,372insP,372insF,372insF,S373del,F374del,S375del,T376del,D405N,R408del,K417N,N440K,L452R,S477del,T478del,479insN,479insK,E484A,F486V,Q498R,N501Y,Y505H,A522del,T523del,K528del,D614G,H655Y,N679K,P681H,N764K,D796Y,Q954H,N969K	4.91351	-4.11142	PSEQ-390-1
T19I,L24del,P25del,P26del,A27del,28insS,H69del,V70del,T76I,G142D,V213G,G339D,S371del,372insF,372insA,372insP,372insF,372insF,S373del,F374del,S375del,T376del,D405N,K417N,N440K,L452R,S477del,T478del,479insN,479insK,E484A,F486V,Q498R,N501Y,Y505H,D614G,H655Y,N679K,P681H,N764K,D796Y,Q954H,N969K	4.62316	-4.11142	PSEQ-16-41
T19I,L24del,P25del,P26del,A27del,28insS,H69del,V70del,T76I,G142D,V213G,G339D,S371del,372insF,372insA,372insP,372insF,372insF,S373del,F374del,S375del,T376del,D405N,R408del,K417N,N440K,L452R,S477del,T478del,479insN,479insK,E484A,F486V,Q498R,N501Y,Y505H,D614G,H655Y,N679K,P681H,N764K,D796Y,Q954H,N969K	4.5885	-4.11142	PSEQ-91-9
T19I,L24del,P25del,P26del,A27del,28insS,H69del,V70del,T76I,G142D,V213G,G339D,S371del,372insF,372insA,372insP,372insF,372insF,S373del,F374del,S375del,T376del,D405N,R408del,K417N,N440K,S477del,T478del,479insN,479insK,E484A,F486V,Q498R,N501Y,Y505H,D614G,H655Y,N679K,P681H,N764K,D796Y,Q954H,N969K	4.67288	-4.11292	PSEQ-389-1
T19I,L24del,P25del,P26del,A27del,28insS,H69del,V70del,T76I,G142D,V213G,G339D,R346T,S371del,372insF,372insA,372insP,372insF,372insF,S373del,F374del,S375del,T376del,D405N,K417N,N440K,L452R,S477del,T478del,479insN,479insK,E484A,F486V,Q498R,N501Y,Y505H,D614G,H655Y,N679K,P681H,N764K,D796Y,Q954H,N969K	4.62177	-4.13089	PSEQ-394-1
H66del,A67del,I68del,71insI,T95I,G142del,V143del,Y144del,Y145del,146insD,N211del,L212del,213insI,G339D,S371F,S373del,374insP,374insF,S375del,D405N,K417N,N440K,G446S,S477del,T478del,479insN,479insK,E484A,Q493R,Q498R,N501Y,Y505H,D614G,H655Y,N679K,P681H,N764K,D796Y,Q954H,N969K	4.49778	-4.14086	BA.3|WKF16558.1
T19I,L24del,P25del,P26del,A27del,28insS,H69del,V70del,T76I,G142D,V213G,G339D,R346T,S371del,372insF,372insA,372insP,372insF,372insF,S373del,F374del,S375del,T376del,D405N,K417N,N440K,K444T,L452R,S477del,T478del,479insN,479insK,E484A,F486V,Q498R,N501Y,Y505H,D614G,H655Y,N658S,N679K,P681H,N764K,D796Y,Q954H,N969K	4.68426	-4.14161	PSEQ-395-1
T19I,L24del,P25del,P26del,A27del,28insS,H69del,V70del,G142D,V213G,G339D,S371del,372insF,372insA,372insP,372insF,372insF,S373del,F374del,S375del,T376del,D405N,K417N,N440K,V445A,L452R,S477del,T478del,479insN,479insK,E484A,F486V,Q498R,N501Y,Y505H,D614G,H655Y,N679K,P681H,N764K,D796Y,Q954H,N969K	4.53836	-4.16503	PSEQ-265-1
T19I,L24del,P25del,P26del,A27del,28insS,T76I,G142D,V213G,G339D,R346T,S371del,372insF,372insA,372insP,372insF,372insF,S373del,F374del,S375del,T376del,D405N,K417N,N440K,L452R,S477del,T478del,479insN,479insK,E484A,F486del,Q493del,Q498R,N501Y,Y505H,D614G,H655Y,N658S,N679K,P681H,N764K,D796Y,Q954H,N969K	4.66856	-4.16582	PSEQ-299-1
T19I,L24del,P25del,P26del,A27del,28insS,H69del,V70del,T76I,G142D,N148del,V213G,G339D,R346T,S371del,372insF,372insA,372insP,372insF,372insF,S373del,F374del,S375del,T376del,D405N,R408del,K417N,N440K,L452R,S477del,T478del,479insN,479insK,E484A,F486V,Q498R,N501Y,Y505H,D614G,H655Y,N658S,N679K,P681H,R685del,N764K,D796Y,Q954H,N969K	4.69251	-4.17297	PSEQ-456-1
T19I,L24del,P25del,P26del,A27del,28insS,H69del,V70del,T76I,G142D,V213G,G339D,R346T,S371del,372insF,372insA,372insP,372insF,372insF,S373del,F374del,S375del,T376del,D405N,K417N,N440K,L452R,S477del,T478del,479insN,479insK,E484A,F486V,Q498R,N501Y,Y505H,D614G,H655Y,N658S,N679K,P681H,N764K,D796Y,Q954H,N969K	4.68244	-4.17297	PSEQ-80-11
T19I,L24del,P25del,P26del,A27del,28insS,H69del,V70del,T76I,G142D,V213G,G339D,R346T,S371del,372insF,372insA,372insP,372insF,372insF,S373del,F374del,S375del,T376del,D405N,R408del,K417N,N440K,L452R,S477del,T478del,479insN,479insK,E484A,F486V,Q498R,N501Y,Y505H,D614G,H655Y,N658S,N679K,P681H,N764K,D796Y,Q954H,N969K	4.67033	-4.17297	PSEQ-183-3
T19I,L24del,P25del,P26del,A27del,28insS,H69del,V70del,T76I,G142D,V213G,G339D,R346del,S371del,372insF,372insA,372insP,372insF,372insF,S373del,F374del,S375del,T376del,D405N,R408S,K417N,N440K,K444T,L452R,N460K,S477del,T478del,479insN,479insK,E484A,F486V,Q498R,N501Y,Y505H,D614G,H655Y,N679K,P681H,N764K,D796Y,Q954H,N969K	4.87534	-4.17588	PSEQ-230-2
T19I,L24del,P25del,P26del,A27del,28insS,H69del,V70del,T76I,G142D,V213G,G339D,S371del,372insF,372insA,372insP,372insF,372insF,S373del,F374del,S375del,T376del,D405N,R408S,K417N,N440K,K444T,L452R,N460K,S477del,T478del,479insN,479insK,E484A,F486V,Q498R,N501Y,Y505H,D614G,H655Y,N679K,P681H,N764K,D796Y,Q954H,N969K	4.77903	-4.17588	PSEQ-85-10
T19I,L24del,P25del,P26del,A27del,28insS,G142D,V213G,G339D,S371del,372insF,372insA,372insP,372insF,372insF,S373del,F374del,S375del,T376del,D405N,K417N,N440K,L452R,S477del,T478del,479insN,479insK,E484A,F486del,Q493del,Q498R,N501Y,Y505H,D614G,H655Y,N679K,P681H,N764K,D796Y,Q954H,N969K	4.4739	-4.17698	PSEQ-311-1
T19I,L24del,P25del,P26del,A27del,28insS,H69del,V70del,T76I,G142D,V213G,G339D,S371del,372insF,372insA,372insP,372insF,372insF,S373del,F374del,S375del,T376del,D405N,K417N,L452R,S477del,T478del,479insN,479insK,E484A,F486V,Q498R,N501Y,Y505H,D614G,H655Y,N679K,P681H,N764K,D796Y,Q954H,N969K	4.58319	-4.1819	PSEQ-258-1
T19I,L24del,P25del,P26del,A27del,28insS,H69del,V70del,G142D,V213G,G339D,S371del,372insF,372insA,372insP,372insF,372insF,S373del,F374del,S375del,T376del,D405N,K417N,N440K,L452R,S477del,T478del,479insN,479insK,E484A,F486V,Q498R,N501Y,Y505H,D614G,H655Y,N679K,P681H,N764K,D796Y,Q954H,N969K	4.50253	-4.18462	PSEQ-21-32
T19I,L24del,P25del,P26del,A27del,28insS,H69del,V70del,G142D,V213G,G339D,S371del,372insF,372insA,372insP,372insF,372insF,S373del,F374del,S375del,T376del,D405N,K417N,N440K,L452R,S477del,T478del,479insN,479insK,E484A,F486V,Q498R,N501Y,Y505H,D614G,H655Y,N679K,P681H,N764K,D796Y,Q954H,N969K	4.50253	-4.18462	PSEQ-29-26
T19I,L24del,P25del,P26del,A27del,28insS,H69del,V70del,G142D,V213G,G339D,S371del,372insF,372insA,372insP,372insF,372insF,S373del,F374del,S375del,T376del,D405N,R408del,K417N,N440K,L452R,S477del,T478del,479insN,479insK,E484A,F486V,Q498R,N501Y,Y505H,D614G,H655Y,N679K,P681H,N764K,D796Y,Q954H,N969K	4.4933	-4.18462	PSEQ-68-12
T19I,L24del,P25del,P26del,A27del,28insS,H69del,V70del,G142D,N148del,V213G,G339D,S371del,372insF,372insA,372insP,372insF,372insF,S373del,F374del,S375del,T376del,D405N,R408del,K417N,N440K,L452R,S477del,T478del,479insN,479insK,E484A,F486V,Q498R,N501Y,Y505H,D614G,H655Y,N679K,P681H,R685del,N764K,D796Y,Q954H,N969K	4.45406	-4.18462	PSEQ-526-1
T19I,L24del,P25del,P26del,A27del,28insS,H69del,V70del,G142D,N148del,V213G,G339D,S371del,372insF,372insA,372insP,372insF,372insF,S373del,F374del,S375del,T376del,D405N,K417N,N440K,L452R,S477del,T478del,479insN,479insK,E484A,F486V,Q498R,N501Y,Y505H,D614G,H655Y,N679K,P681H,R685del,N764K,D796Y,Q954H,N969K	4.44657	-4.18462	PSEQ-510-1
T19I,L24del,P25del,P26del,A27del,28insS,H69del,V70del,T76I,G142D,V213G,G339D,S371del,372insF,372insA,372insP,372insF,372insF,S373del,F374del,S375del,T376del,D405N,K417N,N439del,S477del,T478del,479insN,479insK,E484A,F486V,Q498R,N501Y,Y505H,D614G,H655Y,N679K,P681H,N764K,D796Y,Q954H,N969K	4.58948	-4.18699	PSEQ-349-1
T19I,L24del,P25del,P26del,A27del,28insS,H69del,V70del,G142D,V213G,G339D,S371del,372insF,372insA,372insP,372insF,372insF,S373del,F374del,S375del,T376del,D405N,K417N,N440K,S477del,T478del,479insN,479insK,E484A,F486V,Q498R,N501Y,Y505H,D614G,H655Y,N679K,P681H,N764K,D796Y,Q954H,N969K	4.55018	-4.18986	PSEQ-165-3
T19I,L24del,P25del,P26del,A27del,28insS,H69del,V70del,T76I,G142D,V213G,G339D,S371del,372insF,372insA,372insP,372insF,372insF,S373del,F374del,S375del,T376del,D405N,K417N,N440K,L452Q,S477del,T478del,479insN,479insK,E484A,F486del,Q493del,Q498R,N501Y,Y505H,D614G,H655Y,N679K,P681H,N764K,D796Y,Q954H,N969K	4.78552	-4.19736	PSEQ-345-1
T19I,L24del,P25del,P26del,A27del,28insS,T76I,G142D,V213G,G339D,S371del,372insF,372insA,372insP,372insF,372insF,S373del,F374del,S375del,T376del,D405N,K417N,N440K,L452Q,S477del,T478del,479insN,479insK,E484A,F486del,Q493del,Q498R,N501Y,Y505H,D614G,H655Y,N679K,P681H,N764K,D796Y,Q954H,N969K	4.74489	-4.19736	PSEQ-284-1
T19I,L24del,P25del,P26del,A27del,28insS,T76I,G142D,V213G,G339D,S371del,372insF,372insA,372insP,372insF,372insF,S373del,F374del,S375del,T376del,D405N,R408del,K417N,N440K,L452Q,S477del,T478del,479insN,479insK,E484A,F486del,Q493del,Q498R,N501Y,Y505H,D614G,H655Y,N679K,P681H,N764K,D796Y,Q954H,N969K	4.73758	-4.19736	PSEQ-296-1
T19I,L24del,P25del,P26del,A27del,28insS,H69del,V70del,G142D,V213G,G339D,S371del,372insF,372insA,372insP,372insF,372insF,S373del,F374del,S375del,T376del,D405N,K417N,N440K,N450D,L452R,S477del,T478del,479insN,479insK,E484A,F486V,Q498R,N501Y,Y505H,D614G,H655Y,N679K,P681H,N764K,D796Y,Q954H,N969K	4.56516	-4.20204	PSEQ-266-1
T19I,L24del,P25del,P26del,A27del,28insS,H69del,V70del,T76I,G142D,V213G,G339D,R346del,S371del,372insF,372insA,372insP,372insF,372insF,S373del,F374del,S375del,T376del,D405N,K417N,N440K,L452Q,S477del,T478del,479insN,479insK,E484A,F486V,Q498R,N501Y,Y505H,D614G,H655Y,N679K,P681H,N764K,D796Y,Q954H,N969K	4.86687	-4.20373	PSEQ-228-2
T19I,L24del,P25del,P26del,A27del,28insS,H69del,V70del,T76I,G142D,V213G,G339D,S371del,372insF,372insA,372insP,372insF,372insF,S373del,F374del,S375del,T376del,D405N,K417N,N440K,L452Q,S477del,T478del,479insN,479insK,E484A,F486V,Q498R,N501Y,Y505H,D614G,H655Y,N679K,P681H,N764K,D796Y,Q954H,N969K	4.75213	-4.20373	PSEQ-38-22
T19I,L24del,P25del,P26del,A27del,28insS,H69del,V70del,T76I,G142D,V213G,G339D,S371del,372insF,372insA,372insP,372insF,372insF,S373del,F374del,S375del,T376del,D405N,R408del,K417N,N440K,L452Q,S477del,T478del,479insN,479insK,E484A,F486V,Q498R,N501Y,Y505H,D614G,H655Y,N679K,P681H,N764K,D796Y,Q954H,N969K	4.75057	-4.20373	PSEQ-146-4
T19I,L24del,P25del,P26del,A27del,28insS,H69del,V70del,T76I,G142D,N148del,V213G,G339D,S371del,372insF,372insA,372insP,372insF,372insF,S373del,F374del,S375del,T376del,D405N,K417N,N440K,L452Q,S477del,T478del,479insN,479insK,E484A,F486V,Q498R,N501Y,Y505H,D614G,H655Y,N679K,P681H,R685del,N764K,D796Y,Q954H,N969K	4.72776	-4.20373	PSEQ-231-2
T19I,L24del,P25del,P26del,A27del,28insS,H69del,V70del,G142D,V213G,G339D,S371del,372insF,372insA,372insP,372insF,372insF,S373del,F374del,S375del,T376del,D405N,K417N,N440K,V445A,L452R,S477del,T478del,479insN,479insK,E484A,F486V,Q498R,N501Y,Y505H,D614G,H655Y,N658S,N679K,P681H,N764K,D796Y,Q954H,N969K	4.58476	-4.20745	PSEQ-458-1
T19I,L24del,P25del,P26del,A27del,28insS,H69del,V70del,T76I,G142D,V213G,G339D,R346S,S371del,372insF,372insA,372insP,372insF,372insF,S373del,F374del,S375del,T376del,D405N,K417N,N440K,L452R,S477del,T478del,479insN,479insK,E484A,F486V,Q498R,N501Y,Y505H,D614G,H655Y,N658S,N679K,P681H,N764K,D796Y,Q954H,N969K	4.63107	-4.21683	PSEQ-391-1
T19I,L24del,P25del,P26del,A27del,28insS,H69del,V70del,T76I,G142D,V213G,G339D,S371del,372insF,372insA,372insP,372insF,372insF,S373del,F374del,S375del,T376del,D405N,R408S,K417N,N440K,G446S,L452R,S477del,T478del,479insN,479insK,E484A,F486V,Q498R,N501Y,Y505H,D614G,H655Y,N679K,P681H,N764K,D796Y,Q954H,N969K	4.62996	-4.22408	PSEQ-196-2
T19I,L24del,P25del,P26del,A27del,28insS,H69del,V70del,T76I,G142D,V213G,G339D,R346T,S371del,372insF,372insA,372insP,372insF,372insF,S373del,F374del,S375del,T376del,D405N,R408S,K417N,N440K,K444T,L452R,N460K,S477del,T478del,479insN,479insK,E484A,F486V,Q498R,N501Y,Y505H,D614G,H655Y,N658S,N679K,P681H,N764K,D796Y,Q954H,N969K	4.86362	-4.22582	PSEQ-99-9
T19I,L24del,P25del,P26del,A27del,28insS,G142D,V213G,G339D,R346T,S371del,372insF,372insA,372insP,372insF,372insF,S373del,F374del,S375del,T376del,D405N,K417N,N440K,L452R,S477del,T478del,479insN,479insK,E484A,F486del,Q493del,Q498R,N501Y,Y505H,D614G,H655Y,N658S,N679K,P681H,N764K,D796Y,Q954H,N969K	4.5324	-4.23817	PSEQ-325-1
T19I,L24del,P25del,P26del,A27del,28insS,H69del,V70del,T76I,G142D,V213G,G339D,R346T,S371del,372insF,372insA,372insP,372insF,372insF,S373del,F374del,S375del,T376del,D405N,K417N,N439del,L452R,S477del,T478del,479insN,479insK,E484A,F486V,Q498R,N501Y,Y505H,D614G,H655Y,N658S,N679K,P681H,N764K,D796Y,Q954H,N969K	4.58878	-4.23999	PSEQ-396-1
T19I,L24del,P25del,P26del,A27del,28insS,H69del,V70del,T76I,G142D,V213G,G339D,S371del,372insF,372insA,372insP,372insF,372insF,S373del,F374del,S375del,T376del,D405N,R408S,K417N,K444T,L452R,N460K,S477del,T478del,479insN,479insK,E484A,F486V,Q498R,N501Y,Y505H,D614G,H655Y,N679K,P681H,N764K,D796Y,Q954H,N969K	4.70261	-4.24023	PSEQ-382-1
T19I,L24del,P25del,P26del,A27del,28insS,H69del,V70del,G142D,V213G,G339D,R346T,S371del,372insF,372insA,372insP,372insF,372insF,S373del,F374del,S375del,T376del,D405N,R408del,K417N,N440K,L452R,S477del,T478del,479insN,479insK,E484A,F486V,Q498R,N501Y,Y505H,D614G,H655Y,N658S,N679K,P681H,N764K,D796Y,Q954H,N969K	4.57879	-4.24248	PSEQ-142-4
T19I,L24del,P25del,P26del,A27del,28insS,H69del,V70del,G142D,V213G,G339D,R346T,S371del,372insF,372insA,372insP,372insF,372insF,S373del,F374del,S375del,T376del,D405N,K417N,N440K,L452R,S477del,T478del,479insN,479insK,E484A,F486V,Q498R,N501Y,Y505H,D614G,H655Y,N658S,N679K,P681H,N764K,D796Y,Q954H,N969K	4.5726	-4.24248	PSEQ-78-11
T19I,L24del,P25del,P26del,A27del,28insS,H69del,V70del,G142D,V213G,G339D,R346del,S371del,372insF,372insA,372insP,372insF,372insF,S373del,F374del,S375del,T376del,D405N,R408S,K417N,N440K,K444T,L452R,N460K,S477del,T478del,479insN,479insK,E484A,F486V,Q498R,N501Y,Y505H,D614G,H655Y,N679K,P681H,N764K,D796Y,Q954H,N969K	4.77313	-4.24262	PSEQ-509-1
T19I,L24del,P25del,P26del,A27del,28insS,H69del,V70del,G142D,V213G,G339D,S371del,372insF,372insA,372insP,372insF,372insF,S373del,F374del,S375del,T376del,D405N,R408S,K417N,N440K,K444T,L452R,N460K,S477del,T478del,479insN,479insK,E484A,F486V,Q498R,N501Y,Y505H,D614G,H655Y,N679K,P681H,N764K,D796Y,Q954H,N969K	4.66102	-4.24262	PSEQ-79-11
H66del,A67del,I68del,71insI,T95I,G142del,V143del,Y144del,Y145del,146insD,N211del,L212del,213insI,215insE,215insP,215insE,G339D,S371L,S373del,374insP,374insF,S375del,K417N,N440K,G446S,S477del,T478del,479insN,479insK,E484A,Q493R,G496S,Q498R,N501Y,Y505H,T547K,D614G,H655Y,N679K,P681H,N764K,D796Y,N856K,Q954H,N969K,L981F	4.74472	-4.24509	BA.1|WZH57930.1
T19I,L24del,P25del,P26del,A27del,28insS,T76I,G142D,V213G,G339D,S371del,372insF,372insA,372insP,372insF,372insF,S373del,F374del,S375del,T376del,D405N,R408S,K417N,N440K,K444T,L452R,S477del,T478del,479insN,479insK,E484A,F486del,Q493del,Q498R,N501Y,Y505H,D614G,H655Y,N679K,P681H,N764K,D796Y,Q954H,N969K	4.65163	-4.24687	PSEQ-292-1
T19I,L24del,P25del,P26del,A27del,28insS,H69del,V70del,T76I,G142D,V213G,G339D,S371del,372insF,372insA,372insP,372insF,372insF,S373del,F374del,S375del,T376del,D405N,R408S,K417N,N440K,K444T,L452R,S477del,T478del,479insN,479insK,E484A,F486V,Q498R,N501Y,Y505H,D614G,H655Y,N679K,P681H,N764K,D796Y,Q954H,N969K	4.64264	-4.25065	PSEQ-116-6
T19I,L24del,P25del,P26del,A27del,28insS,H69del,V70del,G142D,V213G,G339D,S371del,372insF,372insA,372insP,372insF,372insF,S373del,F374del,S375del,T376del,D405N,R408S,K417N,N440K,L452R,S477del,T478del,479insN,479insK,E484A,F486V,S494P,Q498R,N501Y,Y505H,D614G,H655Y,N679K,P681H,N764K,D796Y,Q954H,N969K	4.53563	-4.25249	PSEQ-276-1
T19I,L24del,P25del,P26del,A27del,28insS,T76I,G142D,V213G,G339D,S371del,372insF,372insA,372insP,372insF,372insF,S373del,F374del,S375del,T376del,D405N,R408S,K417N,N440K,K444T,L452Q,N460K,S477del,T478del,479insN,479insK,E484A,F486del,Q493del,Q498R,N501Y,Y505H,D614G,H655Y,N679K,P681H,N764K,D796Y,Q954H,N969K	4.83934	-4.25377	PSEQ-204-2
T19I,L24del,P25del,P26del,A27del,28insS,T76I,G142D,V213G,G339D,R346T,S371del,372insF,372insA,372insP,372insF,372insF,S373del,F374del,S375del,T376del,D405N,K417N,N440K,L452Q,S477del,T478del,479insN,479insK,E484A,F486del,Q493del,Q498R,N501Y,Y505H,D614G,H655Y,N658S,N679K,P681H,N764K,D796Y,Q954H,N969K	4.82175	-4.25411	PSEQ-298-1
T19I,L24del,P25del,P26del,A27del,28insS,H69del,V70del,T76I,G142D,V213G,G339D,S371del,372insF,372insA,372insP,372insF,372insF,S373del,F374del,S375del,T376del,D405N,R408S,K417N,N440K,V445F,L452R,S477del,T478del,479insN,479insK,E484A,F486V,Q498R,N501Y,Y505H,D614G,H655Y,N679K,P681H,N764K,D796Y,Q954H,N969K	4.67627	-4.25686	PSEQ-259-1
T19I,L24del,P25del,P26del,A27del,28insS,H69del,V70del,T76I,G142D,V213G,G339D,S371del,372insF,372insA,372insP,372insF,372insF,S373del,F374del,S375del,T376del,D405N,R408S,K417N,N440K,K444T,L452Q,N460K,S477del,T478del,479insN,479insK,E484A,F486V,Q498R,N501Y,Y505H,D614G,H655Y,N679K,P681H,N764K,D796Y,Q954H,N969K	4.87166	-4.25712	PSEQ-122-6
T19I,L24del,P25del,P26del,A27del,28insS,H69del,V70del,T76I,G142D,V213G,G339D,R346T,S371del,372insF,372insA,372insP,372insF,372insF,S373del,F374del,S375del,T376del,D405N,R408del,K417N,N440K,L452Q,S477del,T478del,479insN,479insK,E484A,F486V,Q498R,N501Y,Y505H,D614G,H655Y,N658S,N679K,P681H,N764K,D796Y,Q954H,N969K	4.86014	-4.25759	PSEQ-429-1
T19I,L24del,P25del,P26del,A27del,28insS,H69del,V70del,T76I,G142D,V213G,G339D,R346T,S371del,372insF,372insA,372insP,372insF,372insF,S373del,F374del,S375del,T376del,D405N,K417N,N440K,L452Q,S477del,T478del,479insN,479insK,E484A,F486V,Q498R,N501Y,Y505H,D614G,H655Y,N658S,N679K,P681H,N764K,D796Y,Q954H,N969K	4.83459	-4.25759	PSEQ-135-5
T19I,L24del,P25del,P26del,A27del,28insS,H69del,V70del,T76I,G142D,V213G,G339D,S371del,372insF,372insA,372insP,372insF,372insF,S373del,F374del,S375del,T376del,D405N,R408S,K417N,N440K,G446D,S477del,T478del,479insN,479insK,E484A,F486V,Q498R,N501Y,Y505H,D614G,H655Y,N679K,P681H,N764K,D796Y,Q954H,N969K	4.70752	-4.26149	PSEQ-354-1
T19I,L24del,P25del,P26del,A27del,28insS,H69del,V70del,T76I,G142D,V213G,G339D,S371del,372insF,372insA,372insP,372insF,372insF,S373del,F374del,S375del,T376del,D405N,R408S,K417N,N440K,K444T,L452R,N460K,S477del,T478del,479insN,479insK,E484A,Q493R,Q498R,N501Y,Y505H,D614G,H655Y,N679K,P681H,N764K,D796Y,Q954H,N969K	4.79192	-4.26217	PSEQ-375-1
T19I,L24del,P25del,P26del,A27del,28insS,H69del,V70del,G142D,V213G,G339D,S371del,372insF,372insA,372insP,372insF,372insF,S373del,F374del,S375del,T376del,D405N,K417N,L452R,S477del,T478del,479insN,479insK,E484A,F486V,Q498R,N501Y,Y505H,D614G,H655Y,N679K,P681H,N764K,D796Y,Q954H,N969K	4.45784	-4.26228	PSEQ-166-3
T19I,L24del,P25del,P26del,A27del,28insS,H69del,V70del,T76I,G142D,V213G,G339D,S371del,372insF,372insA,372insP,372insF,372insF,S373del,F374del,S375del,T376del,D405N,R408S,K417N,N440K,V445A,L452R,S477del,T478del,479insN,479insK,E484A,F486del,Q493del,Q498R,N501Y,Y505H,D614G,H655Y,N679K,P681H,N764K,D796Y,Q954H,N969K	4.70995	-4.26272	PSEQ-352-1
T19I,L24del,P25del,P26del,A27del,28insS,H69del,V70del,T76I,G142D,V213G,G339D,S371del,372insF,372insA,372insP,372insF,372insF,S373del,F374del,S375del,T376del,D405N,R408S,K417N,N440K,V445A,L452R,S477del,T478del,479insN,479insK,E484A,F486V,Q498R,N501Y,Y505H,D614G,H655Y,N679K,P681H,N764K,D796Y,Q954H,N969K	4.60469	-4.26583	PSEQ-32-24
T19I,L24del,P25del,P26del,A27del,28insS,H69del,V70del,T76I,G142D,V213G,G339D,S371del,372insF,372insA,372insP,372insF,372insF,S373del,F374del,S375del,T376del,D405N,R408S,K417N,N440K,L452Q,S477del,T478del,479insN,479insK,E484A,F486V,S494P,Q498R,N501Y,Y505H,D614G,H655Y,N679K,P681H,N764K,D796Y,Q954H,N969K	4.77006	-4.26718	PSEQ-215-2
T19I,L24del,P25del,P26del,A27del,28insS,T76I,G142D,V213G,G339D,S371del,372insF,372insA,372insP,372insF,372insF,S373del,F374del,S375del,T376del,D405N,R408S,K417N,N440K,G446S,L452R,S477del,T478del,479insN,479insK,E484A,F486del,Q493del,G496S,Q498R,N501Y,Y505H,D614G,H655Y,N679K,P681H,N764K,D796Y,Q954H,N969K	4.66934	-4.27037	PSEQ-289-1
T19I,L24del,P25del,P26del,A27del,28insS,H69del,V70del,T76I,G142D,V213G,G339D,R346T,S371del,372insF,372insA,372insP,372insF,372insF,S373del,F374del,S375del,T376del,D405N,R408S,K417N,N440K,G446S,L452R,S477del,T478del,479insN,479insK,E484A,F486V,Q498R,N501Y,Y505H,D614G,H655Y,N658S,N679K,P681H,N764K,D796Y,Q954H,N969K	4.72288	-4.27223	PSEQ-415-1
T19I,L24del,P25del,P26del,A27del,28insS,H69del,V70del,T76I,G142D,V213G,G339D,S371del,372insF,372insA,372insP,372insF,372insF,S373del,F374del,S375del,T376del,D405N,R408S,K417N,N440K,G446S,L452R,S477del,T478del,479insN,479insK,E484A,F486V,G496S,Q498R,N501Y,Y505H,D614G,H655Y,N679K,P681H,N764K,D796Y,Q954H,N969K	4.74264	-4.27306	PSEQ-96-9
T19I,L24del,P25del,P26del,A27del,28insS,H69del,V70del,T76I,G142D,V213G,G339D,S371del,372insF,372insA,372insP,372insF,372insF,S373del,F374del,S375del,T376del,D405N,R408S,K417N,N440K,V445A,S477del,T478del,479insN,479insK,E484A,F486V,Q498R,N501Y,Y505H,D614G,H655Y,N679K,P681H,N764K,D796Y,Q954H,N969K	4.66626	-4.27391	PSEQ-213-2
T19I,L24del,P25del,P26del,A27del,28insS,T76I,G142D,V213G,G339D,S371del,372insF,372insA,372insP,372insF,372insF,S373del,F374del,S375del,T376del,D405N,R408del,K417N,L452Q,S477del,T478del,479insN,479insK,E484A,F486del,Q493del,Q498R,N501Y,Y505H,D614G,H655Y,N679K,P681H,N764K,D796Y,Q954H,N969K	4.65824	-4.27566	PSEQ-297-1
T19I,L24del,P25del,P26del,A27del,28insS,G142D,V213G,G339D,S371del,372insF,372insA,372insP,372insF,372insF,S373del,F374del,S375del,T376del,D405N,K417N,N440K,L452Q,S477del,T478del,479insN,479insK,E484A,F486del,Q493del,Q498R,N501Y,Y505H,D614G,H655Y,N679K,P681H,N764K,D796Y,Q954H,N969K	4.58706	-4.27852	PSEQ-208-2
T19I,L24del,P25del,P26del,A27del,28insS,H69del,V70del,T76I,G142D,V213G,G339D,S371del,372insF,372insA,372insP,372insF,372insF,S373del,F374del,S375del,T376del,D405N,K417N,N439del,L452Q,S477del,T478del,479insN,479insK,E484A,F486V,Q498R,N501Y,Y505H,A522del,T523del,K528del,D614G,H655Y,N679K,P681H,N764K,D796Y,Q954H,N969K	4.99348	-4.2786	PSEQ-350-1
T19I,L24del,P25del,P26del,A27del,28insS,H69del,V70del,T76I,G142D,V213G,G339D,S371del,372insF,372insA,372insP,372insF,372insF,S373del,F374del,S375del,T376del,D405N,K417N,L452Q,S477del,T478del,479insN,479insK,E484A,F486V,Q498R,N501Y,Y505H,D614G,H655Y,N679K,P681H,N764K,D796Y,Q954H,N969K	4.66499	-4.2786	PSEQ-348-1
T19I,L24del,P25del,P26del,A27del,28insS,H69del,V70del,G142D,V213G,G339D,S371del,372insF,372insA,372insP,372insF,372insF,S373del,F374del,S375del,T376del,D405N,K417N,N440K,L452Q,S477del,T478del,479insN,479insK,E484A,F486V,Q498R,N501Y,Y505H,D614G,H655Y,N679K,P681H,N764K,D796Y,Q954H,N969K	4.66631	-4.28133	PSEQ-41-21
T19I,L24del,P25del,P26del,A27del,28insS,H69del,V70del,G142D,V213G,G339D,S371del,372insF,372insA,372insP,372insF,372insF,S373del,F374del,S375del,T376del,D405N,R408del,K417N,N440K,L452Q,S477del,T478del,479insN,479insK,E484A,F486V,Q498R,N501Y,Y505H,D614G,H655Y,N679K,P681H,N764K,D796Y,Q954H,N969K	4.66294	-4.28133	PSEQ-154-4
T19I,L24del,P25del,P26del,A27del,28insS,H69del,V70del,T76I,G142D,V213G,G339D,S371del,372insF,372insA,372insP,372insF,372insF,S373del,F374del,S375del,T376del,D405N,R408S,K417N,N440K,L452R,T478K,E484A,F486V,Q498R,N501Y,Y505H,D614G,H655Y,N679K,P681H,N764K,D796Y,Q954H,N969K	4.65775	-4.28396	PSEQ-262-1
T19I,L24del,P25del,P26del,A27del,28insS,H69del,V70del,T76I,G142D,V213G,G339D,S371del,372insF,372insA,372insP,372insF,372insF,S373del,F374del,S375del,T376del,D405N,R408S,K417N,N440K,L452R,S477del,T478del,479insN,479insK,E484A,F486V,Q498R,N501Y,Y505H,A522P,D614G,H655Y,N679K,P681H,N764K,D796Y,Q954H,N969K	4.66952	-4.28583	PSEQ-217-2
T19I,L24del,P25del,P26del,A27del,28insS,T76I,G142D,N148del,V213G,G339D,S371del,372insF,372insA,372insP,372insF,372insF,S373del,F374del,S375del,T376del,D405N,R408S,K417N,N440K,K444del,N450del,L452R,S477del,T478del,479insN,479insK,E484A,F486del,Q493del,Q498R,N501Y,Y505H,D614G,H655Y,N679K,P681H,N764K,D796Y,Q954H,N969K	4.88317	-4.28586	PSEQ-309-1
T19I,L24del,P25del,P26del,A27del,28insS,T76I,G142D,V213G,G339D,R346del,S371del,372insF,372insA,372insP,372insF,372insF,S373del,F374del,S375del,T376del,D405N,R408S,K417N,N440K,L452R,S477del,T478del,479insN,479insK,E484A,F486del,Q493del,Q498R,N501Y,Y505H,D614G,H655Y,N679K,P681H,N764K,D796Y,Q954H,N969K	4.71553	-4.28586	PSEQ-168-3
T19I,L24del,P25del,P26del,A27del,28insS,H69del,V70del,T76I,G142D,V213G,G339D,S371del,372insF,372insA,372insP,372insF,372insF,S373del,F374del,S375del,T376del,D405N,R408S,K417N,N440K,L452R,S477del,T478del,479insN,479insK,E484A,F486del,Q493del,Q498R,N501Y,Y505H,D614G,H655Y,N679K,P681H,N764K,D796Y,Q954H,N969K	4.63883	-4.28586	PSEQ-52-15
T19I,L24del,P25del,P26del,A27del,28insS,T76I,G142D,V213G,G339D,R346del,S371del,372insF,372insA,372insP,372insF,372insF,S373del,F374del,S375del,T376del,D405N,R408S,K417N,N440K,L452R,S477del,T478del,479insN,479insK,E484A,Q498R,N501Y,Y505H,D614G,H655Y,N679K,P681H,N764K,D796Y,Q954H,N969K	4.62713	-4.28586	PSEQ-307-1
T19I,L24del,P25del,P26del,A27del,28insS,T76I,G142D,V213G,G339D,S371del,372insF,372insA,372insP,372insF,372insF,S373del,F374del,S375del,T376del,D405N,R408S,K417N,N440K,L452R,S477del,T478del,479insN,479insK,E484A,F486del,Q493del,Q498R,N501Y,Y505H,D614G,H655Y,N679K,P681H,N764K,D796Y,Q954H,N969K	4.62452	-4.28586	PSEQ-9-102
T19I,L24del,P25del,P26del,A27del,28insS,H69del,V70del,T76I,G142D,V213G,G339D,S371del,372insF,372insA,372insP,372insF,372insF,S373del,F374del,S375del,T376del,D405N,R408S,K417N,N440K,L452R,S477del,T478del,479insN,479insK,E484A,Q498R,N501Y,Y505H,D614G,H655Y,N679K,P681H,N764K,D796Y,Q954H,N969K	4.56076	-4.28586	PSEQ-90-9
T19I,L24del,P25del,P26del,A27del,28insS,T76I,G142D,V213G,G339D,S371del,372insF,372insA,372insP,372insF,372insF,S373del,F374del,S375del,T376del,D405N,R408S,K417N,N440K,L452R,S477del,T478del,479insN,479insK,E484A,F486del,Q493del,Q498R,N501Y,Y505H,D614G,H655Y,N679K,P681H,R685del,N764K,D796Y,Q954H,N969K	4.55252	-4.28586	PSEQ-202-2
T19I,L24del,P25del,P26del,A27del,28insS,T76I,G142D,V213G,G339D,S371del,372insF,372insA,372insP,372insF,372insF,S373del,F374del,S375del,T376del,D405N,R408S,K417N,N440K,L452R,S477del,T478del,479insN,479insK,E484A,Q498R,N501Y,Y505H,D614G,H655Y,N679K,P681H,N764K,D796Y,Q954H,N969K	4.52922	-4.28586	PSEQ-60-13
T19I,L24del,P25del,P26del,A27del,28insS,H69del,V70del,T76I,G142D,V213G,G339D,S371del,372insF,372insA,372insP,372insF,372insF,S373del,F374del,S375del,T376del,D405N,R408S,K417N,N440K,L452R,S477del,T478del,479insN,479insK,E484A,F486V,Q498R,N501Y,Y505H,A522del,T523del,K528del,D614G,H655Y,N679K,P681H,N764K,D796Y,Q954H,N969K	4.94332	-4.28811	PSEQ-370-1
T19I,L24del,P25del,P26del,A27del,28insS,H69del,V70del,T76I,G142D,V213G,G339D,S371del,372insF,372insA,372insP,372insF,372insF,S373del,F374del,S375del,T376del,D405N,R408S,K417N,N440K,L452R,S477del,T478del,479insN,479insK,E484A,F486V,Q498R,N501Y,Y505H,A522del,T523del,D614G,H655Y,N679K,P681H,N764K,D796Y,Q954H,N969K	4.88168	-4.28811	PSEQ-121-6
T19I,L24del,P25del,P26del,A27del,28insS,H69del,V70del,T76I,G142D,N148del,V213G,G339D,S371del,372insF,372insA,372insP,372insF,372insF,S373del,F374del,S375del,T376del,D405N,R408S,K417N,N440K,K444del,N450del,L452R,F464del,R466del,I468del,S469del,T470del,E471del,S477del,T478del,479insN,479insK,E484A,F486V,Q498R,N501Y,Y505H,D614G,H655Y,N679K,P681H,N764K,D796Y,Q954H,N969K	4.82026	-4.28811	PSEQ-73-12
T19I,L24del,P25del,P26del,A27del,28insS,H69del,V70del,T76I,G142D,N148del,V213G,G339D,S371del,372insF,372insA,372insP,372insF,372insF,S373del,F374del,S375del,T376del,D405N,R408S,K417N,N440K,K444del,N450del,L452R,S477del,T478del,479insN,479insK,E484A,F486V,Q498R,N501Y,Y505H,D614G,H655Y,N679K,P681H,N764K,D796Y,Q954H,N969K	4.79496	-4.28811	PSEQ-233-2
T19I,L24del,P25del,P26del,A27del,28insS,H69del,V70del,T76I,G142D,N148del,V213G,G339D,S371del,372insF,372insA,372insP,372insF,372insF,S373del,F374del,S375del,T376del,D405N,R408S,K417N,N440K,K444del,N450del,L452R,F464del,S477del,T478del,479insN,479insK,E484A,F486V,Q498R,N501Y,Y505H,D614G,H655Y,N679K,P681H,N764K,D796Y,Q954H,N969K	4.77114	-4.28811	PSEQ-440-1
T19I,L24del,P25del,P26del,A27del,28insS,H69del,V70del,T76I,G142D,N148del,V213G,G339D,S371del,372insF,372insA,372insP,372insF,372insF,S373del,F374del,S375del,T376del,D405N,R408S,K417N,N440K,L452R,S477del,T478del,479insN,479insK,E484A,F486V,G496del,Q498R,N501Y,Y505H,D614G,H655Y,N679K,P681H,N764K,D796Y,Q954H,N969K	4.75909	-4.28811	PSEQ-148-4
T19I,L24del,P25del,P26del,A27del,28insS,H69del,V70del,T76I,G142D,N148del,V213G,G339D,S371del,372insF,372insA,372insP,372insF,372insF,S373del,F374del,S375del,T376del,D405N,R408S,K417N,N440K,N450del,L452R,F464del,R466del,I468del,S469del,T470del,E471del,S477del,T478del,479insN,479insK,E484A,F486V,Q498R,N501Y,Y505H,D614G,H655Y,N679K,P681H,N764K,D796Y,Q954H,N969K	4.74757	-4.28811	PSEQ-184-3
T19I,L24del,P25del,P26del,A27del,28insS,H69del,V70del,T76I,G142D,V213G,G339D,R346del,S371del,372insF,372insA,372insP,372insF,372insF,S373del,F374del,S375del,T376del,D405N,R408S,K417N,N440K,L452R,S477del,T478del,479insN,479insK,E484A,F486V,Q498R,N501Y,Y505H,D614G,H655Y,N679K,P681H,N764K,D796Y,Q954H,N969K	4.73022	-4.28811	PSEQ-44-18
T19I,L24del,P25del,P26del,A27del,28insS,H69del,V70del,T76I,G142D,N148del,V213G,G339D,S371del,372insF,372insA,372insP,372insF,372insF,S373del,F374del,S375del,T376del,D405N,R408S,K417N,N440K,K444del,N450del,L452R,F464del,R466del,S477del,T478del,479insN,479insK,E484A,F486V,Q498R,N501Y,Y505H,D614G,H655Y,N679K,P681H,N764K,D796Y,Q954H,N969K	4.72947	-4.28811	PSEQ-441-1
T19I,L24del,P25del,P26del,A27del,28insS,H69del,V70del,T76I,G142D,V213G,G339D,S371del,372insF,372insA,372insP,372insF,372insF,S373del,F374del,S375del,T376del,D405N,R408S,K417N,V433del,I434del,A435del,N440K,L452R,S477del,T478del,479insN,479insK,E484A,F486V,Q498R,N501Y,Y505H,D614G,H655Y,N679K,P681H,N764K,D796Y,Q954H,N969K	4.72507	-4.28811	PSEQ-388-1
T19I,L24del,P25del,P26del,A27del,28insS,H69del,V70del,T76I,G142D,N148del,V213G,G339D,S371del,372insF,372insA,372insP,372insF,372insF,S373del,F374del,S375del,T376del,D405N,R408S,K417N,N440K,L452R,S477del,T478del,479insN,479insK,E484A,F486V,Q498R,N501Y,Y505H,D614G,H655Y,N679K,P681H,N764K,D796Y,Q954H,N969K	4.69751	-4.28811	PSEQ-431-1
T19I,L24del,P25del,P26del,A27del,28insS,H69del,V70del,T76I,G142D,V213G,G339D,S371del,372insF,372insA,372insP,372insF,372insF,S373del,F374del,S375del,T376del,D405N,R408S,K417N,N440K,L452R,S477del,T478del,479insN,479insK,E484A,F486V,Q498R,N501Y,Y505H,K528del,D614G,H655Y,N679K,P681H,N764K,D796Y,Q954H,N969K	4.69459	-4.28811	PSEQ-369-1
T19I,L24del,P25del,P26del,A27del,28insS,H69del,V70del,T76I,G142D,N148del,V213G,G339D,S371del,372insF,372insA,372insP,372insF,372insF,S373del,F374del,S375del,T376del,D405N,R408S,K417N,N440K,K444del,L452R,S477del,T478del,479insN,479insK,E484A,F486V,Q498R,N501Y,Y505H,D614G,H655Y,N679K,P681H,N764K,D796Y,Q954H,N969K	4.67798	-4.28811	PSEQ-434-1
T19I,L24del,P25del,P26del,A27del,28insS,H69del,V70del,T76I,G142D,V213G,G339D,S371del,372insF,372insA,372insP,372insF,372insF,S373del,F374del,S375del,T376del,D405N,R408S,K417N,N440K,L452R,S477del,T478del,479insN,479insR,E484A,F486V,Q498R,N501Y,Y505H,D614G,H655Y,N679K,P681H,N764K,D796Y,Q954H,N969K	4.64048	-4.28811	PSEQ-261-1
T19I,L24del,P25del,P26del,A27del,28insS,H69del,V70del,T76I,G142D,V213G,G339D,S371del,372insF,372insA,372insP,372insF,372insF,S373del,F374del,S375del,T376del,D405N,R408S,K417N,N440K,L452R,S477del,T478del,479insN,479insK,E484A,F486V,Q498R,N501Y,Y505H,D614G,H655Y,N679K,P681H,N764K,D796Y,Q954H,N969K	4.63147	-4.28811	PSEQ-1-1720
T19I,L24del,P25del,P26del,A27del,28insS,H69del,V70del,T76I,G142D,V213G,G339D,S371del,372insF,372insA,372insP,372insF,372insF,S373del,F374del,S375del,T376del,D405N,R408S,K417N,N440K,K444del,L452R,S477del,T478del,479insN,479insK,E484A,F486V,Q498R,N501Y,Y505H,D614G,H655Y,N679K,P681H,N764K,D796Y,Q954H,N969K	4.61338	-4.28811	PSEQ-263-1
T19I,L24del,P25del,P26del,A27del,28insS,H69del,V70del,T76I,G142D,V213G,G339D,S371del,372insF,372insA,372insP,372insF,372insF,S373del,F374del,S375del,T376del,D405N,R408S,K417N,N440K,L452R,E484A,F486V,Q498R,N501Y,Y505H,D614G,H655Y,N679K,P681H,N764K,D796Y,Q954H,N969K	4.61004	-4.28811	PSEQ-172-3
T19I,L24del,P25del,P26del,A27del,28insS,H69del,V70del,T76I,G142D,N148del,V213G,G339D,S371del,372insF,372insA,372insP,372insF,372insF,S373del,F374del,S375del,T376del,D405N,R408S,K417N,N440K,L452R,S477del,T478del,479insN,479insK,E484A,F486V,Q498R,N501Y,Y505H,D614G,H655Y,N679K,P681H,R685del,N764K,D796Y,Q954H,N969K	4.60987	-4.28811	PSEQ-47-17
T19I,L24del,P25del,P26del,A27del,28insS,T76I,G142D,V213G,G339D,S371del,372insF,372insA,372insP,372insF,372insF,S373del,F374del,S375del,T376del,D405N,R408S,K417N,N440K,L452R,S477del,T478del,479insN,479insK,E484A,F486V,Q498R,N501Y,Y505H,D614G,H655Y,N679K,P681H,N764K,D796Y,Q954H,N969K	4.58006	-4.28811	PSEQ-144-4
T19I,L24del,P25del,P26del,A27del,28insS,H69del,V70del,T76I,G142D,V213G,G339D,S371del,372insF,372insA,372insP,372insF,372insF,S373del,F374del,S375del,T376del,D405N,R408S,K417N,N440K,L452R,S477del,T478del,479insN,479insK,E484A,F486V,Q498R,N501Y,Y505H,D614G,H655Y,N679K,P681H,R685del,N764K,D796Y,Q954H,N969K	4.56399	-4.28811	PSEQ-23-30
T19I,L24del,P25del,P26del,A27del,28insS,H69del,V70del,T76I,G142D,V213G,G339D,S371del,372insF,372insA,372insP,372insF,372insF,S373del,F374del,S375del,T376del,D405N,R408S,K417N,N440K,K444M,L452R,S477del,T478del,479insN,479insK,E484A,F486V,Q498R,N501Y,Y505H,D614G,H655Y,N679K,P681H,N764K,D796Y,Q954H,N969K	4.64345	-4.28825	PSEQ-141-4
T19I,L24del,P25del,P26del,A27del,28insS,T76I,G142D,V213G,G339D,S371del,372insF,372insA,372insP,372insF,372insF,S373del,F374del,S375del,T376del,D405N,R408S,K417N,N440K,K444M,L452R,S477del,T478del,479insN,479insK,E484A,F486V,Q498R,N501Y,Y505H,D614G,H655Y,N679K,P681H,N764K,D796Y,Q954H,N969K	4.62754	-4.28825	PSEQ-290-1
T19I,L24del,P25del,P26del,A27del,28insS,H69del,V70del,G142D,V213G,G339D,R346T,S371del,372insF,372insA,372insP,372insF,372insF,S373del,F374del,S375del,T376del,D405N,R408S,K417N,N440K,K444T,L452R,N460K,S477del,T478del,479insN,479insK,E484A,F486V,Q498R,N501Y,Y505H,D614G,H655Y,N658S,N679K,P681H,N764K,D796Y,Q954H,N969K	4.74739	-4.28934	PSEQ-127-6
T19I,L24del,P25del,P26del,A27del,28insS,H69del,V70del,T76I,G142D,V213G,G339D,S371del,372insF,372insA,372insP,372insF,372insF,S373del,F374del,S375del,T376del,D405N,R408S,K417N,N440K,L452R,F486V,Q498R,N501Y,Y505H,D614G,H655Y,N679K,P681H,N764K,D796Y,Q954H,N969K	4.61861	-4.29188	PSEQ-371-1
T19I,L24del,P25del,P26del,A27del,28insS,H69del,V70del,G142D,V213G,G339D,R346T,S371del,372insF,372insA,372insP,372insF,372insF,S373del,F374del,S375del,T376del,D405N,R408del,K417N,N440K,L452Q,S477del,T478del,479insN,479insK,E484A,F486V,Q498R,N501Y,Y505H,D614G,H655Y,N679K,P681H,N764K,D796Y,Q954H,N969K	4.68932	-4.29396	PSEQ-505-1
T19I,L24del,P25del,P26del,A27del,28insS,T76I,G142D,V213G,G339D,S371del,372insF,372insA,372insP,372insF,372insF,S373del,F374del,S375del,T376del,D405N,R408S,K417N,N440K,K444del,N450del,F464del,R466del,I468del,S469del,T470del,E471del,S477del,T478del,479insN,479insK,E484A,F486del,Q493del,Q498R,N501Y,Y505H,A522del,T523del,K528del,D614G,H655Y,N679K,P681H,N764K,D796Y,Q954H,N969K	4.92647	-4.29567	PSEQ-293-1
T19I,L24del,P25del,P26del,A27del,28insS,H69del,V70del,T76I,G142D,V213G,G339D,S371del,372insF,372insA,372insP,372insF,372insF,S373del,F374del,S375del,T376del,D405N,R408S,K417N,N440K,S477del,T478del,479insN,479insK,E484A,F486del,Q493del,Q498R,N501Y,Y505H,D614G,H655Y,N679K,P681H,N764K,D796Y,Q954H,N969K	4.71277	-4.29567	PSEQ-214-2
T19I,L24del,P25del,P26del,A27del,28insS,T76I,G142D,V213G,G339D,S371del,372insF,372insA,372insP,372insF,372insF,S373del,F374del,S375del,T376del,D405N,R408S,K417N,N440K,S477del,T478del,479insN,479insK,E484A,F486del,Q493del,Q498R,N501Y,Y505H,D614G,H655Y,N679K,P681H,N764K,D796Y,Q954H,N969K	4.69359	-4.29567	PSEQ-108-8
T19I,L24del,P25del,P26del,A27del,28insS,H69del,V70del,T76I,G142D,V213G,G339D,S371del,372insF,372insA,372insP,372insF,372insF,S373del,F374del,S375del,T376del,D405N,R408S,K417N,N440K,S477del,T478del,479insN,479insK,E484A,Q498R,N501Y,Y505H,D614G,H655Y,N679K,P681H,N764K,D796Y,Q954H,N969K	4.57052	-4.29567	PSEQ-356-1
T19I,L24del,P25del,P26del,A27del,28insS,T76I,G142D,V213G,G339D,S371del,372insF,372insA,372insP,372insF,372insF,S373del,F374del,S375del,T376del,D405N,R408S,K417N,N440K,S477del,T478del,479insN,479insK,E484A,Q498R,N501Y,Y505H,D614G,H655Y,N679K,P681H,N764K,D796Y,Q954H,N969K	4.52589	-4.29567	PSEQ-286-1
T19I,L24del,P25del,P26del,A27del,28insS,H69del,V70del,G142D,V213G,G339D,S371del,372insF,372insA,372insP,372insF,372insF,S373del,F374del,S375del,T376del,D405N,R408S,K417N,N440K,G446S,L452R,S477del,T478del,479insN,479insK,E484A,F486V,Q498R,N501Y,Y505H,D614G,H655Y,N679K,P681H,N764K,D796Y,Q954H,N969K	4.55619	-4.29581	PSEQ-271-1
T19I,L24del,P25del,P26del,A27del,28insS,H69del,V70del,T76I,G142D,V213G,G339D,S371del,372insF,372insA,372insP,372insF,372insF,S373del,F374del,S375del,T376del,D405N,R408S,K417N,N440K,K444N,L452R,S477del,T478del,479insN,479insK,E484A,F486V,Q498R,N501Y,Y505H,D614G,H655Y,N679K,P681H,N764K,D796Y,Q954H,N969K	4.60765	-4.29671	PSEQ-162-3
T19I,L24del,P25del,P26del,A27del,28insS,H69del,V70del,T76I,G142D,V213G,G339D,R346T,S371del,372insF,372insA,372insP,372insF,372insF,S373del,F374del,S375del,T376del,D405N,R408S,K417N,N440K,K444T,L452R,S477del,T478del,479insN,479insK,E484A,F486V,Q498R,N501Y,Y505H,D614G,H655Y,N658S,N679K,P681H,N764K,D796Y,Q954H,N969K	4.71987	-4.29675	PSEQ-181-3
T19I,L24del,P25del,P26del,A27del,28insS,H69del,V70del,T76I,G142D,V213G,G339D,S371del,372insF,372insA,372insP,372insF,372insF,S373del,F374del,S375del,T376del,D405N,R408S,K417N,N440K,S477del,T478del,479insN,479insK,E484A,F486V,Q498R,N501Y,Y505H,D614G,H655Y,N679K,P681H,N764K,D796Y,Q954H,N969K	4.69742	-4.29757	PSEQ-15-46
T19I,L24del,P25del,P26del,A27del,28insS,H69del,V70del,T76I,G142D,N148del,V213G,G339D,S371del,372insF,372insA,372insP,372insF,372insF,S373del,F374del,S375del,T376del,D405N,R408S,K417N,N440K,L452del,S477del,T478del,479insN,479insK,E484A,F486V,Q498R,N501Y,Y505H,D614G,H655Y,N679K,P681H,R685del,N764K,D796Y,Q954H,N969K	4.65533	-4.29757	PSEQ-432-1
T19I,L24del,P25del,P26del,A27del,28insS,H69del,V70del,T76I,G142D,V213G,G339D,S371del,372insF,372insA,372insP,372insF,372insF,S373del,F374del,S375del,T376del,D405N,R408S,K417N,N440K,L452del,S477del,T478del,479insN,479insK,E484A,F486V,Q498R,N501Y,Y505H,D614G,H655Y,N679K,P681H,N764K,D796Y,Q954H,N969K	4.64082	-4.29757	PSEQ-106-8
T19I,L24del,P25del,P26del,A27del,28insS,H69del,V70del,T76I,G142D,V213G,G339D,S371del,372insF,372insA,372insP,372insF,372insF,S373del,F374del,S375del,T376del,D405N,R408S,K417N,N440K,L452del,S477del,T478del,479insN,479insK,E484A,F486V,Q498R,N501Y,Y505H,D614G,H655Y,N679K,P681H,R685del,N764K,D796Y,Q954H,N969K	4.59211	-4.29757	PSEQ-373-1
T19I,L24del,P25del,P26del,A27del,28insS,T76I,G142D,V213G,G339D,R346T,S371del,372insF,372insA,372insP,372insF,372insF,S373del,F374del,S375del,T376del,D405N,R408S,K417N,N440K,L452R,S477del,T478del,479insN,479insK,E484A,F486del,Q493del,Q498R,N501Y,Y505H,D614G,H655Y,N679K,P681H,N764K,D796Y,Q954H,N969K	4.58694	-4.29775	PSEQ-304-1
T19I,L24del,P25del,P26del,A27del,28insS,H69del,V70del,T76I,G142D,V213G,G339D,S371del,372insF,372insA,372insP,372insF,372insF,S373del,F374del,S375del,T376del,D405N,R408S,K417N,N440K,N450D,L452R,S477del,T478del,479insN,479insK,E484A,F486del,Q493del,Q498R,N501Y,Y505H,D614G,H655Y,N679K,P681H,N764K,D796Y,Q954H,N969K	4.74817	-4.29812	PSEQ-355-1
T19I,L24del,P25del,P26del,A27del,28insS,H69del,V70del,T76I,G142D,N148del,V213G,G339D,R346T,S371del,372insF,372insA,372insP,372insF,372insF,S373del,F374del,S375del,T376del,D405N,R408S,K417N,N440K,L452R,S477del,T478del,479insN,479insK,E484A,F486V,G496del,Q498R,N501Y,Y505H,D614G,H655Y,N679K,P681H,N764K,D796Y,Q954H,N969K	4.7672	-4.2994	PSEQ-448-1
T19I,L24del,P25del,P26del,A27del,28insS,H69del,V70del,T76I,G142D,V213G,G339D,R346T,S371del,372insF,372insA,372insP,372insF,372insF,S373del,F374del,S375del,T376del,D405N,R408S,K417N,N440K,L452R,S477del,T478del,479insN,479insK,E484A,F486V,Q498R,N501Y,Y505H,D614G,H655Y,N679K,P681H,N764K,D796Y,Q954H,N969K	4.63611	-4.2994	PSEQ-13-48
T19I,L24del,P25del,P26del,A27del,28insS,H69del,V70del,T76I,G142D,N148del,V213G,G339D,R346T,S371del,372insF,372insA,372insP,372insF,372insF,S373del,F374del,S375del,T376del,D405N,R408S,K417N,N440K,L452R,S477del,T478del,479insN,479insK,E484A,F486V,Q498R,N501Y,Y505H,D614G,H655Y,N679K,P681H,R685del,N764K,D796Y,Q954H,N969K	4.63247	-4.2994	PSEQ-446-1
T19I,L24del,P25del,P26del,A27del,28insS,T76I,G142D,V213G,G339D,R346T,S371del,372insF,372insA,372insP,372insF,372insF,S373del,F374del,S375del,T376del,D405N,R408S,K417N,N440K,L452R,S477del,T478del,479insN,479insK,E484A,F486V,Q498R,N501Y,Y505H,D614G,H655Y,N679K,P681H,N764K,D796Y,Q954H,N969K	4.59056	-4.2994	PSEQ-303-1
T19I,L24del,P25del,P26del,A27del,28insS,T76I,G142D,V213G,G339D,R346T,S371del,372insF,372insA,372insP,372insF,372insF,S373del,F374del,S375del,T376del,D405N,R408S,K417N,N440K,K444T,L452Q,N460K,S477del,T478del,479insN,479insK,E484A,F486del,Q493del,Q498R,N501Y,Y505H,D614G,H655Y,N658S,N679K,P681H,N764K,D796Y,Q954H,N969K	4.90641	-4.29963	PSEQ-306-1
T19I,L24del,P25del,P26del,A27del,28insS,H69del,V70del,T76I,G142D,N148del,V213G,G339D,R346T,S371del,372insF,372insA,372insP,372insF,372insF,S373del,F374del,S375del,T376del,D405N,K417N,N440K,L452Q,S477del,T478del,479insN,479insK,E484A,F486V,F490S,G496del,Q498R,N501Y,Y505H,D614G,H655Y,N658S,N679K,P681H,N764K,D796Y,Q954H,N969K	5.1035	-4.29971	PSEQ-445-1
T19I,L24del,P25del,P26del,A27del,28insS,H69del,V70del,T76I,G142D,V213G,G339D,S371del,372insF,372insA,372insP,372insF,372insF,S373del,F374del,S375del,T376del,D405N,R408S,K417N,N440K,N450D,L452R,S477del,T478del,479insN,479insK,E484A,F486V,Q498R,N501Y,Y505H,D614G,H655Y,N679K,P681H,N764K,D796Y,Q954H,N969K	4.6668	-4.29976	PSEQ-83-10
T19I,L24del,P25del,P26del,A27del,28insS,H69del,V70del,T76I,G142D,V213G,G339D,S371del,372insF,372insA,372insP,372insF,372insF,S373del,F374del,S375del,T376del,D405N,R408S,K417N,N440K,V445A,L452R,S477del,T478del,479insN,479insK,E484A,F486V,Q498R,N501Y,Y505H,D614G,H655Y,N658S,N679K,P681H,N764K,D796Y,Q954H,N969K	4.66832	-4.30083	PSEQ-351-1
T19I,L24del,P25del,P26del,A27del,28insS,H69del,V70del,T76I,G142D,V213G,G339D,R346T,S371del,372insF,372insA,372insP,372insF,372insF,S373del,F374del,S375del,T376del,D405N,R408S,K417N,N440K,K444T,L452Q,N460K,S477del,T478del,479insN,479insK,E484A,F486V,Q498R,N501Y,Y505H,D614G,H655Y,N658S,N679K,P681H,N764K,D796Y,Q954H,N969K	4.97287	-4.30103	PSEQ-227-2
T19I,L24del,P25del,P26del,A27del,28insS,H69del,V70del,G142D,V213G,G339D,S371del,372insF,372insA,372insP,372insF,372insF,S373del,F374del,S375del,T376del,D405N,R408S,K417N,N440K,K444T,L452R,N460K,S477del,T478del,479insN,479insK,E484A,F486V,Q498R,N501Y,Y505H,L585F,D614G,H655Y,N679K,P681H,N764K,D796Y,Q954H,N969K	4.99019	-4.30483	BQ.1|BFJ37558.1
T19I,L24del,P25del,P26del,A27del,28insS,H69del,V70del,T76I,G142D,V213G,G339D,R346T,S371del,372insF,372insA,372insP,372insF,372insF,S373del,F374del,S375del,T376del,D405N,R408S,K417N,N440K,K444T,L452R,N460K,S477del,T478del,479insN,479insK,E484A,Q493R,Q498R,N501Y,Y505H,D614G,H655Y,N658S,N679K,P681H,N764K,D796Y,Q954H,N969K	4.84259	-4.30572	PSEQ-418-1
T19I,L24del,P25del,P26del,A27del,28insS,H69del,V70del,G142D,V213G,G339D,S371del,372insF,372insA,372insP,372insF,372insF,S373del,F374del,S375del,T376del,D405N,R408S,K417N,N440K,L452R,N460S,S477del,T478del,479insN,479insK,E484A,F486del,Q493del,Q498R,N501Y,Y505H,D614G,H655Y,N679K,P681H,N764K,D796Y,Q954H,N969K	4.74945	-4.30709	PSEQ-471-1
T19I,L24del,P25del,P26del,A27del,28insS,H69del,V70del,G142D,V213G,G339D,S371del,372insF,372insA,372insP,372insF,372insF,S373del,F374del,S375del,T376del,D405N,R408S,K417N,N440K,K444T,L452M,N460K,S477del,T478del,479insN,479insK,E484A,F486V,Q498R,N501Y,Y505H,D614G,H655Y,N679K,P681H,N764K,D796Y,Q954H,N969K	4.67636	-4.30836	PSEQ-474-1
T19I,L24del,P25del,P26del,A27del,28insS,H69del,V70del,G142D,V213G,G339D,S371del,372insF,372insA,372insP,372insF,372insF,S373del,F374del,S375del,T376del,D405N,R408S,K417N,N440K,L452R,N460S,S477del,T478del,479insN,479insK,E484A,F486V,Q498R,N501Y,Y505H,D614G,H655Y,N679K,P681H,N764K,D796Y,Q954H,N969K	4.72979	-4.30841	PSEQ-278-1
T19I,L24del,P25del,P26del,A27del,28insS,H69del,V70del,T76I,G142D,V213G,G339D,R346T,S371del,372insF,372insA,372insP,372insF,372insF,S373del,F374del,S375del,T376del,D405N,R408S,K417N,N440K,S477del,T478del,479insN,479insK,E484A,F486V,Q498R,N501Y,Y505H,D614G,H655Y,N679K,P681H,N764K,D796Y,Q954H,N969K	4.69302	-4.30894	PSEQ-222-2
T19I,L24del,P25del,P26del,A27del,28insS,H69del,V70del,T76I,G142D,V213G,G339D,R346T,S371del,372insF,372insA,372insP,372insF,372insF,S373del,F374del,S375del,T376del,D405N,R408S,K417N,N440K,V445A,L452R,S477del,T478del,479insN,479insK,E484A,F486V,Q498R,N501Y,Y505H,D614G,H655Y,N658S,N679K,P681H,N764K,D796Y,Q954H,N969K	4.6724	-4.31077	PSEQ-98-9
T19I,L24del,P25del,P26del,A27del,28insS,H69del,V70del,G142D,V213G,G339D,R346T,S371del,372insF,372insA,372insP,372insF,372insF,S373del,F374del,S375del,T376del,D405N,K417N,N439del,L452R,S477del,T478del,479insN,479insK,E484A,F486V,Q498R,N501Y,Y505H,D614G,H655Y,N658S,N679K,P681H,N764K,D796Y,Q954H,N969K	4.47056	-4.31571	PSEQ-487-1
T19I,L24del,P25del,P26del,A27del,28insS,H69del,V70del,T76I,G142D,V213G,G339D,R346T,S371del,372insF,372insA,372insP,372insF,372insF,S373del,F374del,S375del,T376del,D405N,R408S,K417N,N440K,G446S,L452R,S477del,T478del,479insN,479insK,E484A,F486V,G496S,Q498R,N501Y,Y505H,D614G,H655Y,N658S,N679K,P681H,N764K,D796Y,Q954H,N969K	4.83611	-4.3158	PSEQ-225-2
T19I,L24del,P25del,P26del,A27del,28insS,H69del,V70del,T76I,G142D,V213G,G339D,S371del,372insF,372insA,372insP,372insF,372insF,S373del,F374del,S375del,T376del,D405N,R408S,K417N,N440K,L452Q,N460S,S477del,T478del,479insN,479insK,E484A,F486V,Q498R,N501Y,Y505H,D614G,H655Y,N679K,P681H,N764K,D796Y,Q954H,N969K	4.87953	-4.32077	PSEQ-367-1
T19I,L24del,P25del,P26del,A27del,28insS,H69del,V70del,T76I,G142D,V213G,G339D,S371del,372insF,372insA,372insP,372insF,372insF,S373del,F374del,S375del,T376del,D405N,R408S,K417N,N440K,L452R,S477del,T478del,479insN,479insK,E484V,F486V,Q498R,N501Y,Y505H,D614G,H655Y,N679K,P681H,N764K,D796Y,Q954H,N969K	4.79491	-4.3226	PSEQ-260-1
T19I,L24del,P25del,P26del,A27del,28insS,T76I,G142D,V213G,G339D,S371del,372insF,372insA,372insP,372insF,372insF,S373del,F374del,S375del,T376del,D405N,R408S,K417N,N440K,L452R,S477del,T478del,479insN,479insK,E484A,F486del,Q493del,Q498R,N501Y,Y505H,D614G,H655Y,N658S,N679K,P681H,N764K,D796Y,Q954H,N969K	4.69677	-4.32303	PSEQ-203-2
T19I,L24del,P25del,P26del,A27del,28insS,H69del,V70del,G142D,V213G,G339D,S371del,372insF,372insA,372insP,372insF,372insF,S373del,F374del,S375del,T376del,D405N,R408S,K417N,N440K,K444T,L452R,S477del,T478del,479insN,479insK,E484A,F486V,Q498R,N501Y,Y505H,D614G,H655Y,N679K,P681H,N764K,D796Y,Q954H,N969K	4.52891	-4.32354	PSEQ-94-9
T19I,L24del,P25del,P26del,A27del,28insS,H69del,V70del,T76I,G142D,N148del,V213G,G339D,S371del,372insF,372insA,372insP,372insF,372insF,S373del,F374del,S375del,T376del,D405N,R408S,K417N,N440K,K444del,N450del,L452R,S477del,T478del,479insN,479insK,E484A,F486V,Q498R,N501Y,Y505H,D614G,H655Y,N658S,N679K,P681H,N764K,D796Y,Q954H,N969K	4.8713	-4.32364	PSEQ-439-1
T19I,L24del,P25del,P26del,A27del,28insS,H69del,V70del,T76I,G142D,V213G,G339D,S371del,372insF,372insA,372insP,372insF,372insF,S373del,F374del,S375del,T376del,D405N,R408S,K417N,N440K,L452R,S477del,T478del,479insN,479insK,E484A,F486V,Q498R,N501Y,Y505H,D614G,H655Y,N658S,N679K,P681H,N764K,D796Y,Q954H,N969K	4.6996	-4.32364	PSEQ-115-6
T19I,L24del,P25del,P26del,A27del,28insS,H69del,V70del,G142D,V213G,G339D,S371del,372insF,372insA,372insP,372insF,372insF,S373del,F374del,S375del,T376del,D405N,R408S,K417N,N440K,K444R,L452R,S477del,T478del,479insN,479insK,E484A,F486V,Q498R,N501Y,Y505H,D614G,H655Y,N679K,P681H,N764K,D796Y,Q954H,N969K	4.56656	-4.32369	PSEQ-143-4
T19I,L24del,P25del,P26del,A27del,28insS,H69del,V70del,G142D,V213G,G339D,S371del,372insF,372insA,372insP,372insF,372insF,S373del,F374del,S375del,T376del,D405N,R408S,K417N,N440K,K444R,L452R,S477del,T478del,479insN,479insK,E484A,F486V,Q498R,N501Y,Y505H,D614G,H655Y,N679K,P681H,N764K,D796Y,Q954H,N969K	4.56656	-4.32369	PSEQ-272-1
T19I,L24del,P25del,P26del,A27del,28insS,H69del,V70del,T76I,G142D,V213G,G339D,S371del,372insF,372insA,372insP,372insF,372insF,S373del,F374del,S375del,T376del,D405N,R408S,K417N,G446D,L452R,S477del,T478del,479insN,479insK,E484A,F486V,Q498R,N501Y,Y505H,D614G,H655Y,N679K,P681H,N764K,D796Y,Q954H,N969K	4.61571	-4.32447	PSEQ-377-1
T19I,L24del,P25del,P26del,A27del,28insS,G142D,V213G,G339D,S371del,372insF,372insA,372insP,372insF,372insF,S373del,F374del,S375del,T376del,D405N,R408S,K417N,N440K,K444T,L452Q,N460K,S477del,T478del,479insN,479insK,E484A,F486del,Q493del,Q498R,N501Y,Y505H,D614G,H655Y,N679K,P681H,N764K,D796Y,Q954H,N969K	4.69533	-4.32679	PSEQ-319-1
T19I,L24del,P25del,P26del,A27del,28insS,H69del,V70del,G142D,V213G,G339D,S371del,372insF,372insA,372insP,372insF,372insF,S373del,F374del,S375del,T376del,D405N,R408S,K417N,N440K,K444T,L452Q,N460K,S477del,T478del,479insN,479insK,E484A,F486V,Q498R,N501Y,Y505H,D614G,H655Y,N679K,P681H,N764K,D796Y,Q954H,N969K	4.77341	-4.32724	PSEQ-101-9
T19I,L24del,P25del,P26del,A27del,28insS,H69del,V70del,T76I,G142D,V213G,G339D,R346T,S371del,372insF,372insA,372insP,372insF,372insF,S373del,F374del,S375del,T376del,D405N,R408S,K417N,N440K,L452R,T478K,E484A,F486V,Q498R,N501Y,Y505H,D614G,H655Y,N658S,N679K,P681H,N764K,D796Y,Q954H,N969K	4.72314	-4.3275	PSEQ-412-1
T19I,L24del,P25del,P26del,A27del,28insS,G142D,V213G,G339D,R346T,S371del,372insF,372insA,372insP,372insF,372insF,S373del,F374del,S375del,T376del,D405N,K417N,N440K,L452Q,S477del,T478del,479insN,479insK,E484A,F486del,Q493del,Q498R,N501Y,Y505H,D614G,H655Y,N658S,N679K,P681H,N764K,D796Y,Q954H,N969K	4.69026	-4.33048	PSEQ-211-2
T19I,L24del,P25del,P26del,A27del,28insS,H69del,V70del,G142D,V213G,G339D,R346T,S371del,372insF,372insA,372insP,372insF,372insF,S373del,F374del,S375del,T376del,D405N,R408del,K417N,N440K,L452Q,S477del,T478del,479insN,479insK,E484A,F486V,Q498R,N501Y,Y505H,D614G,H655Y,N658S,N679K,P681H,N764K,D796Y,Q954H,N969K	4.76851	-4.33078	PSEQ-506-1
T19I,L24del,P25del,P26del,A27del,28insS,H69del,V70del,G142D,V213G,G339D,R346T,S371del,372insF,372insA,372insP,372insF,372insF,S373del,F374del,S375del,T376del,D405N,K417N,N440K,L452Q,S477del,T478del,479insN,479insK,E484A,F486V,Q498R,N501Y,Y505H,D614G,H655Y,N658S,N679K,P681H,N764K,D796Y,Q954H,N969K	4.74943	-4.33078	PSEQ-76-12
T19I,L24del,P25del,P26del,A27del,28insS,H69del,V70del,T76I,G142D,V213G,G339D,R346T,S371del,372insF,372insA,372insP,372insF,372insF,S373del,F374del,S375del,T376del,D405N,R408S,K417N,N440K,K444M,L452R,S477del,T478del,479insN,479insK,E484A,F486V,Q498R,N501Y,Y505H,D614G,H655Y,N658S,N679K,P681H,N764K,D796Y,Q954H,N969K	4.72814	-4.33146	PSEQ-416-1
T19I,L24del,P25del,P26del,A27del,28insS,H69del,V70del,T76I,G142D,V213G,G339D,R346T,S371del,372insF,372insA,372insP,372insF,372insF,S373del,F374del,S375del,T376del,D405N,R408S,K417N,N440K,L452R,S477del,T478del,479insN,479insK,E484A,F486del,Q493del,Q498R,N501Y,Y505H,D614G,H655Y,N658S,N679K,P681H,N764K,D796Y,Q954H,N969K	4.68919	-4.33287	PSEQ-124-6
T19I,L24del,P25del,P26del,A27del,28insS,T76I,G142D,V213G,G339D,R346T,S371del,372insF,372insA,372insP,372insF,372insF,S373del,F374del,S375del,T376del,D405N,R408S,K417N,N440K,L452R,S477del,T478del,479insN,479insK,E484A,F486del,Q493del,Q498R,N501Y,Y505H,D614G,H655Y,N658S,N679K,P681H,N764K,D796Y,Q954H,N969K	4.68443	-4.33287	PSEQ-22-32
T19I,L24del,P25del,P26del,A27del,28insS,H69del,V70del,T76I,G142D,V213G,G339D,R346T,S371del,372insF,372insA,372insP,372insF,372insF,S373del,F374del,S375del,T376del,D405N,R408S,K417N,N440K,L452R,S477del,T478del,479insN,479insK,E484A,F486del,Q493del,Q498R,N501Y,Y505H,D614G,H655Y,N658S,N679K,P681H,R685del,N764K,D796Y,Q954H,N969K	4.65957	-4.33287	PSEQ-410-1
T19I,L24del,P25del,P26del,A27del,28insS,T76I,G142D,V213G,G339D,R346T,S371del,372insF,372insA,372insP,372insF,372insF,S373del,F374del,S375del,T376del,D405N,R408S,K417N,N440K,L452R,S477del,T478del,479insN,479insK,E484A,F486del,Q493del,Q498R,N501Y,Y505H,D614G,H655Y,N658S,N679K,P681H,R685del,N764K,D796Y,Q954H,N969K	4.64724	-4.33287	PSEQ-305-1
T19I,L24del,P25del,P26del,A27del,28insS,H69del,V70del,T76I,G142D,V213G,G339D,R346T,S371del,372insF,372insA,372insP,372insF,372insF,S373del,F374del,S375del,T376del,D405N,R408S,K417N,N440K,L452R,S477del,T478del,479insN,479insK,E484A,Q498R,N501Y,Y505H,D614G,H655Y,N658S,N679K,P681H,N764K,D796Y,Q954H,N969K	4.64444	-4.33287	PSEQ-223-2
T19I,L24del,P25del,P26del,A27del,28insS,T76I,G142D,V213G,G339D,R346T,S371del,372insF,372insA,372insP,372insF,372insF,S373del,F374del,S375del,T376del,D405N,R408S,K417N,N440K,L452R,S477del,T478del,479insN,479insK,E484A,Q498R,N501Y,Y505H,D614G,H655Y,N658S,N679K,P681H,N764K,D796Y,Q954H,N969K	4.61389	-4.33287	PSEQ-118-6
T19I,L24del,P25del,P26del,A27del,28insS,H69del,V70del,T76I,G142D,V213G,G339D,R346T,S371del,372insF,372insA,372insP,372insF,372insF,S373del,F374del,S375del,T376del,D405N,R408S,K417N,N440K,L452R,S477del,T478del,479insN,479insK,E484A,F486V,Q498R,N501Y,Y505H,A522del,T523del,D614G,H655Y,N658S,N679K,P681H,N764K,D796Y,Q954H,N969K	4.95367	-4.33306	PSEQ-224-2
T19I,L24del,P25del,P26del,A27del,28insS,H69del,V70del,T76I,G142D,N148del,V213G,G339D,R346T,S371del,372insF,372insA,372insP,372insF,372insF,S373del,F374del,S375del,T376del,D405N,R408S,K417N,N440K,K444del,N450del,L452R,F464del,R466del,I468del,S469del,T470del,E471del,S477del,T478del,479insN,479insK,E484A,F486V,Q498R,N501Y,Y505H,D614G,H655Y,N658S,N679K,P681H,N764K,D796Y,Q954H,N969K	4.87392	-4.33306	PSEQ-189-3
T19I,L24del,P25del,P26del,A27del,28insS,H69del,V70del,T76I,G142D,N148del,V213G,G339D,R346T,S371del,372insF,372insA,372insP,372insF,372insF,S373del,F374del,S375del,T376del,D405N,R408S,K417N,N440K,K444del,N450del,L452R,S477del,T478del,479insN,479insK,E484A,F486V,Q498R,N501Y,Y505H,D614G,H655Y,N658S,N679K,P681H,N764K,D796Y,Q954H,N969K	4.84694	-4.33306	PSEQ-454-1
T19I,L24del,P25del,P26del,A27del,28insS,H69del,V70del,T76I,G142D,N148del,V213G,G339D,R346T,S371del,372insF,372insA,372insP,372insF,372insF,S373del,F374del,S375del,T376del,D405N,R408S,K417N,N440K,L452R,S477del,T478del,479insN,479insK,E484A,F486V,G496del,Q498R,N501Y,Y505H,D614G,H655Y,N658S,N679K,P681H,N764K,D796Y,Q954H,N969K	4.84451	-4.33306	PSEQ-188-3
T19I,L24del,P25del,P26del,A27del,28insS,H69del,V70del,T76I,G142D,N148del,V213G,G339D,R346T,S371del,372insF,372insA,372insP,372insF,372insF,S373del,F374del,S375del,T376del,D405N,R408S,K417N,N440K,K444del,L452R,S477del,T478del,479insN,479insK,E484A,F486V,Q498R,N501Y,Y505H,D614G,H655Y,N658S,N679K,P681H,N764K,D796Y,Q954H,N969K	4.74895	-4.33306	PSEQ-450-1
T19I,L24del,P25del,P26del,A27del,28insS,H69del,V70del,T76I,G142D,N148del,V213G,G339D,R346T,S371del,372insF,372insA,372insP,372insF,372insF,S373del,F374del,S375del,T376del,D405N,R408S,K417N,N440K,L452R,S477del,T478del,479insN,479insK,E484A,F486V,Q498R,N501Y,Y505H,D614G,H655Y,N658S,N679K,P681H,R685del,N764K,D796Y,Q954H,N969K	4.74307	-4.33306	PSEQ-447-1
T19I,L24del,P25del,P26del,A27del,28insS,H69del,V70del,T76I,G142D,V213G,G339D,R346T,S371del,372insF,372insA,372insP,372insF,372insF,S373del,F374del,S375del,T376del,D405N,R408S,K417N,N440K,L452R,S477del,T478del,479insN,479insR,E484A,F486V,Q498R,N501Y,Y505H,D614G,H655Y,N658S,N679K,P681H,N764K,D796Y,Q954H,N969K	4.72133	-4.33306	PSEQ-411-1
T19I,L24del,P25del,P26del,A27del,28insS,H69del,V70del,T76I,G142D,V213G,G339D,R346T,S371del,372insF,372insA,372insP,372insF,372insF,S373del,F374del,S375del,T376del,D405N,R408S,K417N,N440K,L452R,S477del,T478del,479insN,479insK,E484A,F486V,Q498R,N501Y,Y505H,D614G,H655Y,N658S,N679K,P681H,N764K,D796Y,Q954H,N969K	4.71986	-4.33306	PSEQ-5-736
T19I,L24del,P25del,P26del,A27del,28insS,H69del,V70del,T76I,G142D,V213G,G339D,R346T,S371del,372insF,372insA,372insP,372insF,372insF,S373del,F374del,S375del,T376del,D405N,R408S,K417N,N440K,L452R,S477del,T478del,479insN,479insK,E484A,F486V,Q498R,N501Y,Y505H,D614G,H655Y,N658S,N679K,P681H,R685del,N764K,D796Y,Q954H,N969K	4.69318	-4.33306	PSEQ-111-7
T19I,L24del,P25del,P26del,A27del,28insS,T76I,G142D,V213G,G339D,R346T,S371del,372insF,372insA,372insP,372insF,372insF,S373del,F374del,S375del,T376del,D405N,R408S,K417N,N440K,L452R,S477del,T478del,479insN,479insK,E484A,F486V,Q498R,N501Y,Y505H,D614G,H655Y,N658S,N679K,P681H,N764K,D796Y,Q954H,N969K	4.67899	-4.33306	PSEQ-206-2
T19I,L24del,P25del,P26del,A27del,28insS,H69del,V70del,T76I,G142D,V213G,G339D,R346T,S371del,372insF,372insA,372insP,372insF,372insF,S373del,F374del,S375del,T376del,D405N,R408S,K417N,N440K,K444del,L452R,S477del,T478del,479insN,479insK,E484A,F486V,Q498R,N501Y,Y505H,D614G,H655Y,N658S,N679K,P681H,N764K,D796Y,Q954H,N969K	4.67593	-4.33306	PSEQ-420-1
T19I,L24del,P25del,P26del,A27del,28insS,H69del,V70del,T76I,G142D,V213G,G339D,R346T,S371del,372insF,372insA,372insP,372insF,372insF,S373del,F374del,S375del,T376del,D405N,R408S,K417N,N440K,L452R,E484A,F486V,Q498R,N501Y,Y505H,D614G,H655Y,N658S,N679K,P681H,N764K,D796Y,Q954H,N969K	4.67406	-4.33306	PSEQ-178-3
T19I,L24del,P25del,P26del,A27del,28insS,H69del,V70del,T76I,G142D,V213G,G339D,S371del,372insF,372insA,372insP,372insF,372insF,S373del,F374del,S375del,T376del,D405N,R408S,K417N,N440K,K444T,L452Q,S477del,T478del,479insN,479insK,E484A,F486V,Q498R,N501Y,Y505H,D614G,H655Y,N679K,P681H,N764K,D796Y,Q954H,N969K	4.74022	-4.33526	PSEQ-176-3
T19I,L24del,P25del,P26del,A27del,28insS,T76I,G142D,V213G,G339D,S371del,372insF,372insA,372insP,372insF,372insF,S373del,F374del,S375del,T376del,D405N,R408S,K417N,N440K,K444R,L452Q,S477del,T478del,479insN,479insK,E484A,F486del,Q493del,Q498R,N501Y,Y505H,D614G,H655Y,N679K,P681H,N764K,D796Y,Q954H,N969K	4.76985	-4.33533	PSEQ-291-1
T19I,L24del,P25del,P26del,A27del,28insS,H69del,V70del,T76I,G142D,V213G,G339D,S371del,372insF,372insA,372insP,372insF,372insF,S373del,F374del,S375del,T376del,D405N,R408S,K417N,N440K,K444R,L452Q,S477del,T478del,479insN,479insK,E484A,F486V,Q498R,N501Y,Y505H,D614G,H655Y,N679K,P681H,N764K,D796Y,Q954H,N969K	4.70037	-4.33542	PSEQ-175-3
T19I,L24del,P25del,P26del,A27del,28insS,H69del,V70del,T76I,G142D,V213G,G339D,S371del,372insF,372insA,372insP,372insF,372insF,S373del,F374del,S375del,T376del,D405N,R408S,K417N,N439del,V445A,L452R,S477del,T478del,479insN,479insK,E484A,F486V,Q498R,N501Y,Y505H,D614G,H655Y,N679K,P681H,N764K,D796Y,Q954H,N969K	4.57904	-4.33689	PSEQ-383-1
T19I,L24del,P25del,P26del,A27del,28insS,H69del,V70del,T76I,G142D,V213G,G339D,R346T,S371del,372insF,372insA,372insP,372insF,372insF,S373del,F374del,S375del,T376del,D405N,R408S,K417N,N440K,L452R,F486V,Q498R,N501Y,Y505H,D614G,H655Y,N658S,N679K,P681H,N764K,D796Y,Q954H,N969K	4.71828	-4.33839	PSEQ-413-1
T19I,L24del,P25del,P26del,A27del,28insS,H69del,V70del,T76I,G142D,V213G,G339D,R346T,S371del,372insF,372insA,372insP,372insF,372insF,S373del,F374del,S375del,T376del,D405N,R408S,K417N,N440K,K444N,L452R,S477del,T478del,479insN,479insK,E484A,F486V,Q498R,N501Y,Y505H,D614G,H655Y,N658S,N679K,P681H,N764K,D796Y,Q954H,N969K	4.69213	-4.33928	PSEQ-417-1
T19I,L24del,P25del,P26del,A27del,28insS,H69del,V70del,G142D,V213G,G339D,S371del,372insF,372insA,372insP,372insF,372insF,S373del,F374del,S375del,T376del,D405N,R408S,K417N,N440K,V445A,L452R,S477del,T478del,479insN,479insK,E484A,F486V,Q498R,N501Y,Y505H,D614G,H655Y,N679K,P681H,N764K,D796Y,Q954H,N969K	4.53873	-4.33938	PSEQ-45-17
T19I,L24del,P25del,P26del,A27del,28insS,H69del,V70del,T76I,G142D,V213G,G339D,R346S,S371del,372insF,372insA,372insP,372insF,372insF,S373del,F374del,S375del,T376del,D405N,R408S,K417N,N440K,K444T,L452Q,N460K,S477del,T478del,479insN,479insK,E484A,F486V,Q498R,N501Y,Y505H,D614G,H655Y,N658S,N679K,P681H,N764K,D796Y,Q954H,N969K	4.89608	-4.34002	PSEQ-221-2
T19I,L24del,P25del,P26del,A27del,28insS,H69del,V70del,G142D,V213G,G339D,R346T,S371del,372insF,372insA,372insP,372insF,372insF,S373del,F374del,S375del,T376del,D405N,K417N,N440K,L452R,S477del,T478del,479insN,479insK,E484A,F486V,Q498R,N501Y,Y505del,Q506del,V510del,V511del,V512del,L513del,S514del,F515del,E516del,L517del,L518del,H519del,A520del,A522del,T523del,K528del,D614G,H655Y,N658S,N679K,P681H,N76…	5.32902	-4.34034	PSEQ-485-1
T19I,L24del,P25del,P26del,A27del,28insS,H69del,V70del,T76I,G142D,V213G,G339D,S371del,372insF,372insA,372insP,372insF,372insF,S373del,F374del,S375del,T376del,D405N,R408S,K417N,N440K,V445F,L452Q,S477del,T478del,479insN,479insK,E484A,F486V,Q498R,N501Y,Y505H,D614G,H655Y,N679K,P681H,N764K,D796Y,Q954H,N969K	4.74157	-4.34148	PSEQ-353-1
T19I,L24del,P25del,P26del,A27del,28insS,H69del,V70del,T76I,G142D,V213G,G339D,R346T,S371del,372insF,372insA,372insP,372insF,372insF,S373del,F374del,S375del,T376del,D405N,R408S,K417N,N440K,N450D,L452R,S477del,T478del,479insN,479insK,E484A,F486V,Q498R,N501Y,Y505H,D614G,H655Y,N658S,N679K,P681H,N764K,D796Y,Q954H,N969K	4.73638	-4.34209	PSEQ-401-1
T19I,L24del,P25del,P26del,A27del,28insS,H69del,V70del,T76I,G142D,V213G,G339D,R346T,S371del,372insF,372insA,372insP,372insF,372insF,S373del,F374del,S375del,T376del,D405N,R408S,K417N,N440K,S477del,T478del,479insN,479insK,E484A,F486V,Q498R,N501Y,Y505H,K528del,D614G,H655Y,N658S,N679K,P681H,N764K,D796Y,Q954H,N969K	4.84289	-4.3436	PSEQ-403-1
T19I,L24del,P25del,P26del,A27del,28insS,H69del,V70del,T76I,G142D,V213G,G339D,R346T,S371del,372insF,372insA,372insP,372insF,372insF,S373del,F374del,S375del,T376del,D405N,R408S,K417N,N440K,S477del,T478del,479insN,479insK,E484A,F486V,Q498R,N501Y,Y505H,D614G,H655Y,N658S,N679K,P681H,N764K,D796Y,Q954H,N969K	4.77883	-4.3436	PSEQ-46-17
T19I,L24del,P25del,P26del,A27del,28insS,H69del,V70del,T76I,G142D,V213G,G339D,R346T,S371del,372insF,372insA,372insP,372insF,372insF,S373del,F374del,S375del,T376del,D405N,R408S,K417N,N440K,S477del,T478del,479insN,479insK,E484A,F486V,Q498R,N501Y,Y505H,D614G,H655Y,N658S,N679K,P681H,R685del,N764K,D796Y,Q954H,N969K	4.75807	-4.3436	PSEQ-402-1
T19I,L24del,P25del,P26del,A27del,28insS,H69del,V70del,T76I,G142D,V213G,G339D,R346T,S371del,372insF,372insA,372insP,372insF,372insF,S373del,F374del,S375del,T376del,D405N,R408S,K417N,N440K,L452del,S477del,T478del,479insN,479insK,E484A,F486V,Q498R,N501Y,Y505H,D614G,H655Y,N658S,N679K,P681H,N764K,D796Y,Q954H,N969K	4.71157	-4.3436	PSEQ-112-7
T19I,L24del,P25del,P26del,A27del,28insS,H69del,V70del,G142D,V213G,G339D,S371del,372insF,372insA,372insP,372insF,372insF,S373del,F374del,S375del,T376del,D405N,R408S,K417N,N440K,G446S,L452R,S477del,T478del,479insN,479insK,E484A,F486V,G496S,Q498R,N501Y,Y505H,D614G,H655Y,N679K,P681H,N764K,D796Y,Q954H,N969K	4.65447	-4.34385	PSEQ-136-5
T19I,L24del,P25del,P26del,A27del,28insS,T76I,G142D,V213G,G339D,R346T,S371del,372insF,372insA,372insP,372insF,372insF,S373del,F374del,S375del,T376del,D405N,R408S,K417N,N440K,S477del,T478del,479insN,479insK,E484A,F486del,Q493del,Q498R,N501Y,Y505H,D614G,H655Y,N658S,N679K,P681H,N764K,D796Y,Q954H,N969K	4.75144	-4.34387	PSEQ-300-1
T19I,L24del,P25del,P26del,A27del,28insS,G142D,V213G,G339D,S371del,372insF,372insA,372insP,372insF,372insF,S373del,F374del,S375del,T376del,D405N,R408S,K417N,N440K,G446S,L452R,S477del,T478del,479insN,479insK,E484A,F486del,Q493del,G496S,Q498R,N501Y,Y505H,D614G,H655Y,N679K,P681H,N764K,D796Y,Q954H,N969K	4.55141	-4.34412	PSEQ-317-1
T19I,L24del,P25del,P26del,A27del,28insS,H69del,V70del,G142D,V213G,G339D,R346T,S371del,372insF,372insA,372insP,372insF,372insF,S373del,F374del,S375del,T376del,D405N,R408S,K417N,N440K,V445A,L452R,S477del,T478del,479insN,479insK,E484A,F486V,Q498R,N501Y,Y505H,D614G,H655Y,N679K,P681H,N764K,D796Y,Q954H,N969K	4.54874	-4.34854	PSEQ-282-1
T19I,L24del,P25del,P26del,A27del,28insS,H69del,V70del,T76I,G142D,V213G,G339D,S371del,372insF,372insA,372insP,372insF,372insF,S373del,F374del,S375del,T376del,D405N,R408S,K417N,N440K,K444R,L452M,S477del,T478del,479insN,479insK,E484A,F486V,Q498R,N501Y,Y505H,D614G,H655Y,N658S,N679K,P681H,N764K,D796Y,Q954H,N969K	4.78107	-4.34951	PSEQ-374-1
T19I,L24del,P25del,P26del,A27del,28insS,H69del,V70del,T76I,G142D,V213G,G339D,R346T,S371del,372insF,372insA,372insP,372insF,372insF,S373del,F374del,S375del,T376del,D405N,R408S,K417N,N440K,G446S,L452Q,S477del,T478del,479insN,479insK,E484A,F486V,Q498R,N501Y,Y505H,D614G,H655Y,N658S,N679K,P681H,N764K,D796Y,Q954H,N969K	4.74836	-4.35034	PSEQ-414-1
T19I,L24del,P25del,P26del,A27del,28insS,H69del,V70del,T76I,G142D,V213G,G339D,S371del,372insF,372insA,372insP,372insF,372insF,S373del,F374del,S375del,T376del,D405N,R408S,K417N,N440K,V445A,L452Q,S477del,T478del,479insN,479insK,E484A,F486V,Q498R,N501Y,Y505H,D614G,H655Y,N679K,P681H,N764K,D796Y,Q954H,N969K	4.69355	-4.35045	PSEQ-54-15
T19I,L24del,P25del,P26del,A27del,28insS,H69del,V70del,G142D,V213G,G339D,R346T,S371del,372insF,372insA,372insP,372insF,372insF,S373del,F374del,S375del,T376del,D405N,R408S,K417N,N440K,L452R,N460S,S477del,T478del,479insN,479insK,E484A,F486V,Q498R,N501Y,Y505H,D614G,H655Y,N658S,N679K,P681H,N764K,D796Y,Q954H,N969K	4.81535	-4.35174	PSEQ-273-1
T19I,L24del,P25del,P26del,A27del,28insS,H69del,V70del,G142D,V213G,G339D,R346T,S371del,372insF,372insA,372insP,372insF,372insF,S373del,F374del,S375del,T376del,D405N,R408S,K417N,N440K,G446S,L452R,S477del,T478del,479insN,479insK,E484A,G496S,Q498R,N501Y,Y505H,D614G,H655Y,N679K,P681H,N764K,D796Y,Q954H,N969K	4.62849	-4.35308	PSEQ-498-1
T19I,L24del,P25del,P26del,A27del,28insS,H69del,V70del,T76I,G142D,V213G,G339D,S371del,372insF,372insA,372insP,372insF,372insF,S373del,F374del,S375del,T376del,D405N,R408S,K417N,N440K,G446S,L452Q,S477del,T478del,479insN,479insK,E484A,F486V,G496S,Q498R,N501Y,Y505H,D614G,H655Y,N679K,P681H,N764K,D796Y,Q954H,N969K	4.83368	-4.35429	PSEQ-219-2
T19I,L24del,P25del,P26del,A27del,28insS,H69del,V70del,T76I,G142D,N148del,V213G,G339D,S371del,372insF,372insA,372insP,372insF,372insF,S373del,F374del,S375del,T376del,D405N,R408S,K417N,N440K,K444del,N450del,L452M,F464del,R466del,I468del,S469del,T470del,E471del,S477del,T478del,479insN,479insK,E484A,F486V,Q498R,N501Y,Y505H,D614G,H655Y,N679K,P681H,N764K,D796Y,Q954H,N969K	4.85307	-4.3567	PSEQ-436-1
T19I,L24del,P25del,P26del,A27del,28insS,H69del,V70del,T76I,G142D,N148del,V213G,G339D,S371del,372insF,372insA,372insP,372insF,372insF,S373del,F374del,S375del,T376del,D405N,R408S,K417N,N440K,K444del,N450del,L452M,S477del,T478del,479insN,479insK,E484A,F486V,Q498R,N501Y,Y505H,D614G,H655Y,N679K,P681H,N764K,D796Y,Q954H,N969K	4.83972	-4.3567	PSEQ-435-1
T19I,L24del,P25del,P26del,A27del,28insS,H69del,V70del,T76I,G142D,V213G,G339D,R346del,S371del,372insF,372insA,372insP,372insF,372insF,S373del,F374del,S375del,T376del,D405N,R408S,K417N,N440K,L452M,S477del,T478del,479insN,479insK,E484A,F486V,Q498R,N501Y,Y505H,D614G,H655Y,N679K,P681H,N764K,D796Y,Q954H,N969K	4.73036	-4.3567	PSEQ-430-1
T19I,L24del,P25del,P26del,A27del,28insS,H69del,V70del,T76I,G142D,V213G,G339D,S371del,372insF,372insA,372insP,372insF,372insF,S373del,F374del,S375del,T376del,D405N,R408S,K417N,N440K,L452M,S477del,T478del,479insN,479insK,E484A,F486V,Q498R,N501Y,Y505H,D614G,H655Y,N679K,P681H,N764K,D796Y,Q954H,N969K	4.63758	-4.3567	PSEQ-34-24
T19I,L24del,P25del,P26del,A27del,28insS,H69del,V70del,T76I,G142D,V213G,G339D,S371del,372insF,372insA,372insP,372insF,372insF,S373del,F374del,S375del,T376del,D405N,R408S,K417N,N440K,L452M,S477del,T478del,479insN,479insK,E484A,F486V,Q498R,N501Y,Y505H,D614G,H655Y,N679K,P681H,R685del,N764K,D796Y,Q954H,N969K	4.57348	-4.3567	PSEQ-358-1
T19I,L24del,P25del,P26del,A27del,28insS,H69del,V70del,T76I,G142D,V213G,G339D,S371del,372insF,372insA,372insP,372insF,372insF,S373del,F374del,S375del,T376del,D405N,R408S,K417N,N440K,L452M,S477del,T478del,479insN,479insK,E484A,F486del,Q493del,Q498R,N501Y,Y505H,D614G,H655Y,N679K,P681H,N764K,D796Y,Q954H,N969K	4.69191	-4.35758	PSEQ-359-1
T19I,L24del,P25del,P26del,A27del,28insS,T76I,G142D,V213G,G339D,S371del,372insF,372insA,372insP,372insF,372insF,S373del,F374del,S375del,T376del,D405N,R408S,K417N,N440K,L452M,S477del,T478del,479insN,479insK,E484A,F486del,Q493del,Q498R,N501Y,Y505H,D614G,H655Y,N679K,P681H,N764K,D796Y,Q954H,N969K	4.64834	-4.35758	PSEQ-288-1
T19I,L24del,P25del,P26del,A27del,28insS,T76I,G142D,V213G,G339D,S371del,372insF,372insA,372insP,372insF,372insF,S373del,F374del,S375del,T376del,D405N,R408S,K417N,N440K,L452M,S477del,T478del,479insN,479insK,E484A,Q498R,N501Y,Y505H,D614G,H655Y,N679K,P681H,N764K,D796Y,Q954H,N969K	4.53237	-4.35758	PSEQ-287-1
T19I,L24del,P25del,P26del,A27del,28insS,H69del,V70del,G142D,V213G,G339D,S371del,372insF,372insA,372insP,372insF,372insF,S373del,F374del,S375del,T376del,D405N,R408S,K417N,N440K,Y449N,L452R,S477del,T478del,479insN,479insK,E484A,F486V,Q498R,N501Y,Y505H,D614G,H655Y,N679K,P681H,N764K,D796Y,Q954H,N969K	4.61081	-4.35812	PSEQ-463-1
T19I,L24del,P25del,P26del,A27del,28insS,H69del,V70del,G142D,V213G,G339D,S371del,372insF,372insA,372insP,372insF,372insF,S373del,F374del,S375del,T376del,D405N,R408S,K417N,N440K,L452R,T478K,E484A,F486V,Q498R,N501Y,Y505H,D614G,H655Y,N679K,P681H,N764K,D796Y,Q954H,N969K	4.53453	-4.3583	PSEQ-163-3
T19I,L24del,P25del,P26del,A27del,28insS,H69del,V70del,G142D,V213G,G339D,S371del,372insF,372insA,372insP,372insF,372insF,S373del,F374del,S375del,T376del,D405N,R408S,K417N,N440K,L452R,S477del,T478del,479insN,479insK,E484A,F486V,Q498R,N501Y,Y505H,A522P,D614G,H655Y,N679K,P681H,N764K,D796Y,Q954H,N969K	4.5681	-4.36025	PSEQ-270-1
T19I,L24del,P25del,P26del,A27del,28insS,H69del,V70del,G142D,V213G,G339D,S371del,372insF,372insA,372insP,372insF,372insF,S373del,F374del,S375del,T376del,D405N,R408S,K417N,N440K,G446D,L452R,S477del,T478del,479insN,479insK,E484A,F486V,Q498R,N501Y,Y505H,D614G,H655Y,N658S,N679K,P681H,N764K,D796Y,Q954H,N969K	4.62183	-4.36087	PSEQ-267-1
T19I,L24del,P25del,P26del,A27del,28insS,H69del,V70del,G142D,V213G,G339D,S371del,372insF,372insA,372insP,372insF,372insF,S373del,F374del,S375del,T376del,D405N,R408S,K417N,N440K,K444M,L452R,S477del,T478del,479insN,479insK,E484A,F486V,Q498R,N501Y,Y505H,D614G,H655Y,N679K,P681H,N764K,D796Y,Q954H,N969K	4.54886	-4.36277	PSEQ-200-2
T19I,L24del,P25del,P26del,A27del,28insS,H69del,V70del,T76I,G142D,V213G,G339D,S371del,372insF,372insA,372insP,372insF,372insF,S373del,F374del,S375del,T376del,D405N,R408S,K417N,L452R,S477del,T478del,479insN,479insK,E484A,F486V,Q498R,N501Y,Y505H,D614G,H655Y,N679K,P681H,N764K,D796Y,Q954H,N969K	4.60503	-4.36341	PSEQ-19-34
T19I,L24del,P25del,P26del,A27del,28insS,H69del,V70del,T76I,G142D,V213G,G339D,S371del,372insF,372insA,372insP,372insF,372insF,S373del,F374del,S375del,T376del,D405N,R408S,K417N,N439del,L452R,S477del,T478del,479insN,479insK,E484A,F486V,Q498R,N501Y,Y505H,D614G,H655Y,N679K,P681H,N764K,D796Y,Q954H,N969K	4.58858	-4.36341	PSEQ-17-36
T19I,L24del,P25del,P26del,A27del,28insS,H69del,V70del,T76I,G142D,N148del,V213G,G339D,S371del,372insF,372insA,372insP,372insF,372insF,S373del,F374del,S375del,T376del,D405N,R408S,K417N,L452R,S477del,T478del,479insN,479insK,E484A,F486V,Q498R,N501Y,Y505H,D614G,H655Y,N679K,P681H,R685del,N764K,D796Y,Q954H,N969K	4.56708	-4.36341	PSEQ-444-1
T19I,L24del,P25del,P26del,A27del,28insS,H69del,V70del,T76I,G142D,V213G,G339D,S371del,372insF,372insA,372insP,372insF,372insF,S373del,F374del,S375del,T376del,D405N,R408S,K417N,L452R,S477del,T478del,479insN,479insK,E484A,F486V,Q498R,N501Y,Y505H,D614G,H655Y,N679K,P681H,R685del,N764K,D796Y,Q954H,N969K	4.52065	-4.36341	PSEQ-380-1
T19I,L24del,P25del,P26del,A27del,28insS,H69del,V70del,G142D,V213G,G339D,S371del,372insF,372insA,372insP,372insF,372insF,S373del,F374del,S375del,T376del,D405N,K417N,L452Q,S477del,T478del,479insN,479insK,E484A,F486V,Q498R,N501Y,Y505H,D614G,H655Y,N679K,P681H,N764K,D796Y,Q954H,N969K	4.59179	-4.36382	PSEQ-459-1
T19I,L24del,P25del,P26del,A27del,28insS,H69del,V70del,G142D,V213G,G339D,S371del,372insF,372insA,372insP,372insF,372insF,S373del,F374del,S375del,T376del,D405N,R408del,K417N,N439del,L452Q,S477del,T478del,479insN,479insK,E484A,F486V,Q498R,N501Y,Y505H,D614G,H655Y,N679K,P681H,N764K,D796Y,Q954H,N969K	4.5908	-4.36382	PSEQ-482-1
T19I,L24del,P25del,P26del,A27del,28insS,T76I,G142D,V213G,G339D,S371del,372insF,372insA,372insP,372insF,372insF,S373del,F374del,S375del,T376del,D405N,R408S,K417N,N439del,L452R,S477del,T478del,479insN,479insK,E484A,F486del,Q493del,Q498R,N501Y,Y505H,D614G,H655Y,N679K,P681H,N764K,D796Y,Q954H,N969K	4.62118	-4.36464	PSEQ-295-1
T19I,L24del,P25del,P26del,A27del,28insS,T76I,G142D,V213G,G339D,S371del,372insF,372insA,372insP,372insF,372insF,S373del,F374del,S375del,T376del,D405N,R408S,K417N,L452R,S477del,T478del,479insN,479insK,E484A,Q498R,N501Y,Y505H,D614G,H655Y,N679K,P681H,N764K,D796Y,Q954H,N969K	4.47772	-4.36464	PSEQ-294-1
T19I,L24del,P25del,P26del,A27del,28insS,H69del,V70del,T76I,G142D,N148del,V213G,G339D,R346T,S371del,372insF,372insA,372insP,372insF,372insF,S373del,F374del,S375del,T376del,D405N,R408S,K417N,N440K,L452R,S477del,T478del,479insN,479insK,E484V,F486V,Q498R,N501Y,Y505H,D614G,H655Y,N658S,N679K,P681H,R685del,N764K,D796Y,Q954H,N969K	4.85041	-4.3648	PSEQ-449-1
T19I,L24del,P25del,P26del,A27del,28insS,H69del,V70del,T76I,G142D,V213G,G339D,S371del,372insF,372insA,372insP,372insF,372insF,S373del,F374del,S375del,T376del,D405N,R408S,K417N,A435S,N440K,L452Q,S477del,T478del,479insN,479insK,E484A,F486V,Q498R,N501Y,Y505H,D614G,H655Y,N679K,P681H,N764K,D796Y,Q954H,N969K	4.82908	-4.36513	PSEQ-387-1
T19I,L24del,P25del,P26del,A27del,28insS,H69del,V70del,G142D,V213G,G339D,R346T,S371del,372insF,372insA,372insP,372insF,372insF,S373del,F374del,S375del,T376del,D405N,R408S,K417N,N440K,K444T,L452R,S477del,T478del,479insN,479insK,E484A,F486V,Q498R,N501Y,Y505H,D614G,H655Y,N658S,N679K,P681H,N764K,D796Y,Q954H,N969K	4.61115	-4.36566	PSEQ-157-4
T19I,L24del,P25del,P26del,A27del,28insS,H69del,V70del,G142D,N148del,V213G,G339D,S371del,372insF,372insA,372insP,372insF,372insF,S373del,F374del,S375del,T376del,D405N,R408S,K417N,N440K,K444del,N450del,L452R,F464del,R466del,I468del,S469del,T470del,E471del,S477del,T478del,479insN,479insK,E484A,F486V,Q498R,N501Y,Y505H,A522del,T523del,K528del,D614G,H655Y,N679K,P681H,N764K,D796Y,Q954H,N969K	4.98459	-4.36601	PSEQ-519-1
T19I,L24del,P25del,P26del,A27del,28insS,H69del,V70del,G142D,V213G,G339D,S371del,372insF,372insA,372insP,372insF,372insF,S373del,F374del,S375del,T376del,D405N,R408S,K417N,N440K,L452R,S477del,T478del,479insN,479insK,E484A,F486V,Q498R,N501Y,Y505H,A522del,T523del,K528del,D614G,H655Y,N679K,P681H,N764K,D796Y,Q954H,N969K	4.82328	-4.36601	PSEQ-151-4
T19I,L24del,P25del,P26del,A27del,28insS,H69del,V70del,G142D,V213G,G339D,S371del,372insF,372insA,372insP,372insF,372insF,S373del,F374del,S375del,T376del,D405N,R408S,K417N,N440K,L452R,S477del,T478del,479insN,479insK,E484A,F486V,Q498R,N501Y,Y505H,A522del,T523del,D614G,H655Y,N679K,P681H,N764K,D796Y,Q954H,N969K	4.772	-4.36601	PSEQ-150-4
T19I,L24del,P25del,P26del,A27del,28insS,H69del,V70del,G142D,N148del,V213G,G339D,S371del,372insF,372insA,372insP,372insF,372insF,S373del,F374del,S375del,T376del,D405N,R408S,K417N,N440K,K444del,N450del,L452R,F464del,R466del,I468del,S469del,T470del,E471del,S477del,T478del,479insN,479insK,E484A,F486V,G496del,Q498R,N501Y,Y505H,D614G,H655Y,N679K,P681H,N764K,D796Y,Q954H,N969K	4.74855	-4.36601	PSEQ-255-2
T19I,L24del,P25del,P26del,A27del,28insS,H69del,V70del,G142D,N148del,V213G,G339D,S371del,372insF,372insA,372insP,372insF,372insF,S373del,F374del,S375del,T376del,D405N,R408S,K417N,N440K,K444del,G446del,N450del,L452R,F464del,R466del,I468del,S469del,T470del,E471del,S477del,T478del,479insN,479insK,E484A,F486V,Q498R,N501Y,Y505H,D614G,H655Y,N679K,P681H,N764K,D796Y,Q954H,N969K	4.70388	-4.36601	PSEQ-520-1
T19I,L24del,P25del,P26del,A27del,28insS,H69del,V70del,G142D,N148del,V213G,G339D,S371del,372insF,372insA,372insP,372insF,372insF,S373del,F374del,S375del,T376del,D405N,R408S,K417N,N440K,K444del,N450del,L452R,S477del,T478del,479insN,479insK,E484A,F486V,Q498R,N501Y,Y505H,D614G,H655Y,N679K,P681H,N764K,D796Y,Q954H,N969K	4.68579	-4.36601	PSEQ-193-3
T19I,L24del,P25del,P26del,A27del,28insS,H69del,V70del,G142D,N148del,V213G,G339D,S371del,372insF,372insA,372insP,372insF,372insF,S373del,F374del,S375del,T376del,D405N,R408S,K417N,N440K,K444del,N450del,L452R,F464del,R466del,I468del,S469del,T470del,E471del,S477del,T478del,479insN,479insK,E484A,F486V,Q498R,N501Y,Y505H,D614G,H655Y,N679K,P681H,N764K,D796Y,Q954H,N969K	4.68056	-4.36601	PSEQ-89-10
T19I,L24del,P25del,P26del,A27del,28insS,H69del,V70del,G142D,N148del,V213G,G339D,S371del,372insF,372insA,372insP,372insF,372insF,S373del,F374del,S375del,T376del,D405N,R408S,K417N,N440K,K444del,N450del,L452R,F464del,S477del,T478del,479insN,479insK,E484A,F486V,Q498R,N501Y,Y505H,D614G,H655Y,N679K,P681H,N764K,D796Y,Q954H,N969K	4.6605	-4.36601	PSEQ-516-1
T19I,L24del,P25del,P26del,A27del,28insS,H69del,V70del,G142D,N148del,V213G,G339D,S371del,372insF,372insA,372insP,372insF,372insF,S373del,F374del,S375del,T376del,D405N,R408S,K417N,N440K,L452R,S477del,T478del,479insN,479insK,E484A,F486V,G496del,Q498R,N501Y,Y505H,D614G,H655Y,N679K,P681H,N764K,D796Y,Q954H,N969K	4.6572	-4.36601	PSEQ-159-4
T19I,L24del,P25del,P26del,A27del,28insS,H69del,V70del,G142D,N148del,V213G,G339D,S371del,372insF,372insA,372insP,372insF,372insF,S373del,F374del,S375del,T376del,D405N,R408S,K417N,N440K,K444del,N450del,L452R,F464del,R466del,S477del,T478del,479insN,479insK,E484A,F486V,Q498R,N501Y,Y505H,D614G,H655Y,N679K,P681H,N764K,D796Y,Q954H,N969K	4.63704	-4.36601	PSEQ-517-1
T19I,L24del,P25del,P26del,A27del,28insS,H69del,V70del,G142D,V213G,G339D,R346del,S371del,372insF,372insA,372insP,372insF,372insF,S373del,F374del,S375del,T376del,D405N,R408S,K417N,N440K,L452R,S477del,T478del,479insN,479insK,E484A,F486V,Q498R,N501Y,Y505H,D614G,H655Y,N679K,P681H,N764K,D796Y,Q954H,N969K	4.6356	-4.36601	PSEQ-58-14
T19I,L24del,P25del,P26del,A27del,28insS,H69del,V70del,G142D,N148del,V213G,G339D,S371del,372insF,372insA,372insP,372insF,372insF,S373del,F374del,S375del,T376del,D405N,R408S,K417N,N440K,N450del,L452R,F464del,R466del,I468del,S469del,T470del,E471del,S477del,T478del,479insN,479insK,E484A,F486V,Q498R,N501Y,Y505H,D614G,H655Y,N679K,P681H,N764K,D796Y,Q954H,N969K	4.6087	-4.36601	PSEQ-513-1
T19I,L24del,P25del,P26del,A27del,28insS,H69del,V70del,G142D,V213G,G339D,S371del,372insF,372insA,372insP,372insF,372insF,S373del,F374del,S375del,T376del,D405N,R408S,K417N,N440K,L452R,S477del,T478del,479insN,479insK,E484A,F486V,Q498R,N501Y,Y505H,K528del,D614G,H655Y,N679K,P681H,N764K,D796Y,Q954H,N969K	4.59859	-4.36601	PSEQ-269-1
T19I,L24del,P25del,P26del,A27del,28insS,H69del,V70del,G142D,V213G,G339D,S371del,372insF,372insA,372insP,372insF,372insF,S373del,F374del,S375del,T376del,D405N,R408S,K417N,N440K,L452R,S477del,T478del,479insN,479insK,E484A,F486V,Q498R,N501Y,Y505H,D614G,H655Y,N679K,P681H,N764K,D796Y,Q954H,N969K	4.52665	-4.36601	BA.5
T19I,L24del,P25del,P26del,A27del,28insS,H69del,V70del,G142D,V213G,G339D,S371del,372insF,372insA,372insP,372insF,372insF,S373del,F374del,S375del,T376del,D405N,R408S,K417N,N440K,L452R,S477del,T478del,479insN,479insK,E484A,F486V,Q498R,N501Y,Y505H,D614G,H655Y,N679K,P681H,N764K,D796Y,Q954H,N969K	4.52665	-4.36601	BA.4|BFJ24049.1
T19I,L24del,P25del,P26del,A27del,28insS,H69del,V70del,G142D,V213G,G339D,S371del,372insF,372insA,372insP,372insF,372insF,S373del,F374del,S375del,T376del,D405N,R408S,K417N,N440K,L452R,S477del,T478del,479insN,479insK,E484A,F486V,Q498R,N501Y,Y505H,D614G,H655Y,N679K,P681H,N764K,D796Y,Q954H,N969K	4.52665	-4.36601	BA.5|BFJ28800.1
T19I,L24del,P25del,P26del,A27del,28insS,H69del,V70del,G142D,V213G,G339D,S371del,372insF,372insA,372insP,372insF,372insF,S373del,F374del,S375del,T376del,D405N,R408S,K417N,N440K,L452R,S477del,T478del,479insN,479insK,E484A,F486V,Q498R,N501Y,Y505H,D614G,H655Y,N679K,P681H,N764K,D796Y,Q954H,N969K	4.52665	-4.36601	PSEQ-2-1574
T19I,L24del,P25del,P26del,A27del,28insS,H69del,V70del,G142D,V213G,G339D,S371del,372insF,372insA,372insP,372insF,372insF,S373del,F374del,S375del,T376del,D405N,R408S,K417N,N440K,L452R,E484A,F486V,Q498R,N501Y,Y505H,D614G,H655Y,N679K,P681H,N764K,D796Y,Q954H,N969K	4.50195	-4.36601	PSEQ-164-3
T19I,L24del,P25del,P26del,A27del,28insS,H69del,V70del,G142D,N148del,V213G,G339D,S371del,372insF,372insA,372insP,372insF,372insF,S373del,F374del,S375del,T376del,D405N,R408S,K417N,N440K,L452R,S477del,T478del,479insN,479insK,E484A,F486V,Q498R,N501Y,Y505H,D614G,H655Y,N679K,P681H,R685del,N764K,D796Y,Q954H,N969K	4.48619	-4.36601	PSEQ-69-12
T19I,L24del,P25del,P26del,A27del,28insS,G142D,V213G,G339D,S371del,372insF,372insA,372insP,372insF,372insF,S373del,F374del,S375del,T376del,D405N,R408S,K417N,N440K,L452R,S477del,T478del,479insN,479insK,E484A,F486V,Q498R,N501Y,Y505H,D614G,H655Y,N679K,P681H,N764K,D796Y,Q954H,N969K	4.44798	-4.36601	PSEQ-105-8
T19I,L24del,P25del,P26del,A27del,28insS,G142D,V213G,G339D,S371del,372insF,372insA,372insP,372insF,372insF,S373del,F374del,S375del,T376del,D405N,R408S,K417N,N440K,L452R,S477del,T478del,479insN,479insK,E484A,F486V,Q498R,N501Y,Y505H,D614G,H655Y,N679K,P681H,N764K,D796Y,Q954H,N969K	4.44798	-4.36601	PSEQ-274-1
T19I,L24del,P25del,P26del,A27del,28insS,H69del,V70del,G142D,V213G,G339D,S371del,372insF,372insA,372insP,372insF,372insF,S373del,F374del,S375del,T376del,D405N,R408S,K417N,N440K,L452R,S477del,T478del,479insN,479insK,E484A,F486V,Q498R,N501Y,Y505H,D614G,H655Y,N679K,P681H,R685del,N764K,D796Y,Q954H,N969K	4.43563	-4.36601	PSEQ-25-29
T19I,L24del,P25del,P26del,A27del,28insS,H69del,V70del,G142D,V213G,G339D,S371del,372insF,372insA,372insP,372insF,372insF,S373del,F374del,S375del,T376del,D405N,R408S,K417N,N440K,L452R,S477del,T478del,479insN,479insK,E484A,F486V,Q498R,N501Y,Y505H,D614G,H655Y,N679K,P681H,R685del,N764K,D796Y,Q954H,N969K	4.43563	-4.36601	PSEQ-28-27
T19I,L24del,P25del,P26del,A27del,28insS,H69del,V70del,T76I,G142D,V213G,G339D,S371del,372insF,372insA,372insP,372insF,372insF,S373del,F374del,S375del,T376del,D405N,R408S,K417N,N440K,L452R,F486V,D614G,H655Y,N679K,P681H,N764K,D796Y,Q954H,N969K	4.4919	-4.3662	PSEQ-173-3
T19I,L24del,P25del,P26del,A27del,28insS,T76I,G142D,V213G,G339D,R346T,S371del,372insF,372insA,372insP,372insF,372insF,S373del,F374del,S375del,T376del,D405N,R408S,K417N,N440K,L452M,S477del,T478del,479insN,479insK,E484A,F486del,Q493del,Q498R,N501Y,Y505H,D614G,H655Y,N679K,P681H,N764K,D796Y,Q954H,N969K	4.62261	-4.36634	PSEQ-301-1
T19I,L24del,P25del,P26del,A27del,28insS,G142D,V213G,G339D,S371del,372insF,372insA,372insP,372insF,372insF,S373del,F374del,S375del,T376del,D405N,R408S,K417N,N440K,L452R,S477del,T478del,479insN,479insK,E484A,F486del,Q493del,Q498R,N501Y,Y505H,A522del,T523del,D614G,H655Y,N679K,P681H,N764K,D796Y,Q954H,N969K	4.79316	-4.36737	PSEQ-316-1
T19I,L24del,P25del,P26del,A27del,28insS,H69del,V70del,G142D,V213G,G339D,R346del,S371del,372insF,372insA,372insP,372insF,372insF,S373del,F374del,S375del,T376del,D405N,R408S,K417N,N440K,L452R,S477del,T478del,479insN,479insK,E484A,F486del,Q493del,Q498R,N501Y,Y505H,D614G,H655Y,N679K,P681H,N764K,D796Y,Q954H,N969K	4.6575	-4.36737	PSEQ-507-1
T19I,L24del,P25del,P26del,A27del,28insS,G142D,N148del,V213G,G339D,S371del,372insF,372insA,372insP,372insF,372insF,S373del,F374del,S375del,T376del,D405N,R408S,K417N,N440K,K444del,N450del,L452R,F464del,R466del,I468del,S469del,T470del,E471del,S477del,T478del,479insN,479insK,E484A,F486del,Q493del,Q498R,N501Y,Y505H,D614G,H655Y,N679K,P681H,N764K,D796Y,Q954H,N969K	4.61236	-4.36737	PSEQ-341-1
T19I,L24del,P25del,P26del,A27del,28insS,H69del,V70del,G142D,V213G,G339D,S371del,372insF,372insA,372insP,372insF,372insF,S373del,F374del,S375del,T376del,D405N,R408S,K417N,N440K,L452R,S477del,T478del,479insN,479insK,E484A,F486del,Q493del,Q498R,N501Y,Y505H,D614G,H655Y,N679K,P681H,N764K,D796Y,Q954H,N969K	4.55989	-4.36737	PSEQ-50-16
T19I,L24del,P25del,P26del,A27del,28insS,G142D,V213G,G339D,S371del,372insF,372insA,372insP,372insF,372insF,S373del,F374del,S375del,T376del,D405N,R408S,K417N,N440K,L452R,S477del,T478del,479insN,479insK,E484A,F486del,Q493del,Q498R,N501Y,Y505H,K528del,D614G,H655Y,N679K,P681H,N764K,D796Y,Q954H,N969K	4.52938	-4.36737	PSEQ-315-1
T19I,L24del,P25del,P26del,A27del,28insS,G142D,V213G,G339D,S371del,372insF,372insA,372insP,372insF,372insF,S373del,F374del,S375del,T376del,D405N,R408S,K417N,N440K,L452R,S477del,T478del,479insN,479insK,E484A,F486del,Q493del,Q498R,N501Y,Y505H,D614G,H655Y,N679K,P681H,N764K,D796Y,Q954H,N969K	4.48073	-4.36737	PSEQ-10-86
T19I,L24del,P25del,P26del,A27del,28insS,H69del,V70del,G142D,V213G,G339D,S371del,372insF,372insA,372insP,372insF,372insF,S373del,F374del,S375del,T376del,D405N,R408S,K417N,N440K,L452R,S477del,T478del,479insN,479insK,E484A,Q498R,N501Y,Y505H,D614G,H655Y,N679K,P681H,N764K,D796Y,Q954H,N969K	4.45457	-4.36737	PSEQ-92-9
T19I,L24del,P25del,P26del,A27del,28insS,G142D,N148del,V213G,G339D,S371del,372insF,372insA,372insP,372insF,372insF,S373del,F374del,S375del,T376del,D405N,R408S,K417N,N440K,L452R,S477del,T478del,479insN,479insK,E484A,F486del,Q493del,Q498R,N501Y,Y505H,D614G,H655Y,N679K,P681H,R685del,N764K,D796Y,Q954H,N969K	4.45072	-4.36737	PSEQ-170-3
T19I,L24del,P25del,P26del,A27del,28insS,H69del,V70del,G142D,V213G,G339D,S371del,372insF,372insA,372insP,372insF,372insF,S373del,F374del,S375del,T376del,D405N,R408S,K417N,N440K,L452R,E484A,Q498R,N501Y,Y505H,D614G,H655Y,N679K,P681H,N764K,D796Y,Q954H,N969K	4.44735	-4.36737	PSEQ-470-1
T19I,L24del,P25del,P26del,A27del,28insS,G142D,V213G,G339D,S371del,372insF,372insA,372insP,372insF,372insF,S373del,F374del,S375del,T376del,D405N,R408S,K417N,N440K,L452R,S477del,T478del,479insN,479insK,E484A,F486del,Q493del,Q498R,N501Y,Y505H,D614G,H655Y,N679K,P681H,R685del,N764K,D796Y,Q954H,N969K	4.39757	-4.36737	PSEQ-169-3
T19I,L24del,P25del,P26del,A27del,28insS,G142D,V213G,G339D,S371del,372insF,372insA,372insP,372insF,372insF,S373del,F374del,S375del,T376del,D405N,R408S,K417N,N440K,L452R,S477del,T478del,479insN,479insK,E484A,Q498R,N501Y,Y505H,D614G,H655Y,N679K,P681H,N764K,D796Y,Q954H,N969K	4.38507	-4.36737	PSEQ-104-8
T19I,L24del,P25del,P26del,A27del,28insS,H69del,V70del,G142D,V213G,G339D,S371del,372insF,372insA,372insP,372insF,372insF,S373del,F374del,S375del,T376del,D405N,R408S,K417N,N440K,L452R,S477del,T478del,479insN,479insK,E484A,Q498R,N501Y,Y505H,D614G,H655Y,N679K,P681H,R685del,N764K,D796Y,Q954H,N969K	4.36991	-4.36737	PSEQ-469-1
T19I,L24del,P25del,P26del,A27del,28insS,H69del,V70del,G142D,V213G,G339D,R346T,S371del,372insF,372insA,372insP,372insF,372insF,S373del,F374del,S375del,T376del,D405N,R408S,K417N,N440K,K444T,L452Q,N460K,S477del,T478del,479insN,479insK,E484A,F486V,Q498R,N501Y,Y505H,D614G,H655Y,N658S,N679K,P681H,N764K,D796Y,Q954H,N969K	4.87547	-4.36745	PSEQ-251-2
T19I,L24del,P25del,P26del,A27del,28insS,H69del,V70del,T76I,G142D,N148del,V213G,G339D,S371del,372insF,372insA,372insP,372insF,372insF,S373del,F374del,S375del,T376del,D405N,R408S,K417N,N440K,K444del,N450del,L452R,F464del,R466del,I468del,S469del,T470del,E471del,I472del,Y473del,Q474del,A475del,G476del,S477del,T478del,P479del,N481del,G482del,E484del,G485del,F486del,N487del,C488del,Y489del,F490del,L492…	5.39663	-4.36779	PSEQ-442-1
T19I,L24del,P25del,P26del,A27del,28insS,H69del,V70del,T76I,G142D,V213G,G339D,S371del,372insF,372insA,372insP,372insF,372insF,S373del,F374del,S375del,T376del,D405N,R408S,K417N,N440K,L452Q,S477del,T478del,479insN,479insK,E484A,F486V,Q498R,N501Y,Y505H,A522P,D614G,H655Y,N679K,P681H,N764K,D796Y,Q954H,N969K	4.8134	-4.37045	PSEQ-361-1
T19I,L24del,P25del,P26del,A27del,28insS,H69del,V70del,T76I,G142D,V213G,G339D,R346T,S371del,372insF,372insA,372insP,372insF,372insF,S373del,F374del,S375del,T376del,D405N,R408S,K417N,N440K,V445A,L452M,S477del,T478del,479insN,479insK,E484A,F486V,Q498R,N501Y,Y505H,D614G,H655Y,N658S,N679K,P681H,N764K,D796Y,Q954H,N969K	4.70946	-4.37145	PSEQ-398-1
T19I,L24del,P25del,P26del,A27del,28insS,H69del,V70del,G142D,V213G,G339D,S371del,372insF,372insA,372insP,372insF,372insF,S373del,F374del,S375del,T376del,D405N,R408S,K417N,N440K,K444N,L452R,S477del,T478del,479insN,479insK,E484A,F486V,Q498R,N501Y,Y505H,D614G,H655Y,N679K,P681H,N764K,D796Y,Q954H,N969K	4.51439	-4.37161	PSEQ-197-2
T19I,L24del,P25del,P26del,A27del,28insS,H69del,V70del,T76I,G142D,V213G,G339D,R346T,S371del,372insF,372insA,372insP,372insF,372insF,S373del,F374del,S375del,T376del,D405N,R408S,K417N,L452R,S477del,T478del,479insN,479insK,E484A,F486V,Q498R,N501Y,Y505H,D614G,H655Y,N679K,P681H,N764K,D796Y,Q954H,N969K	4.59642	-4.37192	PSEQ-425-1
T19I,L24del,P25del,P26del,A27del,28insS,H69del,V70del,T76I,G142D,V213G,G339D,R346T,S371del,372insF,372insA,372insP,372insF,372insF,S373del,F374del,S375del,T376del,D405N,R408S,K417N,N439del,L452R,S477del,T478del,479insN,479insK,E484A,F486V,Q498R,N501Y,Y505H,D614G,H655Y,N679K,P681H,N764K,D796Y,Q954H,N969K	4.57801	-4.37192	PSEQ-182-3
T19I,L24del,P25del,P26del,A27del,28insS,H69del,V70del,G142D,V213G,G339D,R346del,S371del,372insF,372insA,372insP,372insF,372insF,S373del,F374del,S375del,T376del,D405N,R408S,K417N,N440K,L452R,F486V,Q498R,N501Y,Y505H,D614G,H655Y,N679K,P681H,N764K,D796Y,Q954H,N969K	4.63375	-4.37367	PSEQ-508-1
T19I,L24del,P25del,P26del,A27del,28insS,H69del,V70del,G142D,V213G,G339D,S371del,372insF,372insA,372insP,372insF,372insF,S373del,F374del,S375del,T376del,D405N,R408S,K417N,N440K,L452R,F486V,Q498R,N501Y,Y505H,D614G,H655Y,N679K,P681H,N764K,D796Y,Q954H,N969K	4.51478	-4.37367	PSEQ-241-2
T19I,L24del,P25del,P26del,A27del,28insS,H69del,V70del,G142D,V213G,G339D,R346T,S371del,372insF,372insA,372insP,372insF,372insF,S373del,F374del,S375del,T376del,D405N,R408S,K417N,N440K,L452R,S477del,T478del,479insN,479insK,E484A,F486V,Q498R,N501Y,Y505H,D614G,H655Y,N679K,P681H,N764K,D796Y,Q954H,N969K	4.53124	-4.37441	PSEQ-18-36
T19I,L24del,P25del,P26del,A27del,28insS,H69del,V70del,G142D,V213G,G339D,R346T,S371del,372insF,372insA,372insP,372insF,372insF,S373del,F374del,S375del,T376del,D405N,R408S,K417N,N440K,L452R,S477del,T478del,479insN,479insK,E484A,F486V,Q498R,N501Y,Y505H,D614G,H655Y,N679K,P681H,N764K,D796Y,Q954H,N969K	4.53124	-4.37441	PSEQ-31-25
T19I,L24del,P25del,P26del,A27del,28insS,G142D,V213G,G339D,R346T,S371del,372insF,372insA,372insP,372insF,372insF,S373del,F374del,S375del,T376del,D405N,R408S,K417N,N440K,L452R,S477del,T478del,479insN,479insK,E484A,F486V,Q498R,N501Y,Y505H,D614G,H655Y,N679K,P681H,N764K,D796Y,Q954H,N969K	4.46434	-4.37441	PSEQ-333-1
T19I,L24del,P25del,P26del,A27del,28insS,G142D,V213G,G339D,R346T,S371del,372insF,372insA,372insP,372insF,372insF,S373del,F374del,S375del,T376del,D405N,R408S,K417N,N440K,L452R,E484A,F486V,Q498R,N501Y,Y505H,D614G,H655Y,N679K,P681H,N764K,D796Y,Q954H,N969K	4.41336	-4.37441	PSEQ-335-1
T19I,L24del,P25del,P26del,A27del,28insS,H69del,V70del,G142D,V213G,G339D,S371del,372insF,372insA,372insP,372insF,372insF,S373del,F374del,S375del,T376del,D405N,R408S,K417N,N440K,N450D,L452R,S477del,T478del,479insN,479insK,E484A,F486V,Q498R,N501Y,Y505H,D614G,H655Y,N679K,P681H,N764K,D796Y,Q954H,N969K	4.58675	-4.37479	PSEQ-167-3
T19I,L24del,P25del,P26del,A27del,28insS,H69del,V70del,T76I,G142D,V213G,G339D,R346T,S371del,372insF,372insA,372insP,372insF,372insF,S373del,F374del,S375del,T376del,D405N,R408S,K417N,N440K,K444T,L452Q,S477del,T478del,479insN,479insK,E484A,F486V,Q498R,N501Y,Y505H,D614G,H655Y,N658S,N679K,P681H,N764K,D796Y,Q954H,N969K	4.82108	-4.37486	PSEQ-180-3
T19I,L24del,P25del,P26del,A27del,28insS,H69del,V70del,T76I,G142D,V213G,G339D,R346S,S371del,372insF,372insA,372insP,372insF,372insF,S373del,F374del,S375del,T376del,D405N,R408S,K417N,N440K,L452R,S477del,T478del,479insN,479insK,E484A,F486V,Q498R,N501Y,Y505H,A522del,T523del,K528del,D614G,H655Y,N658S,N679K,P681H,R685del,N764K,D796Y,Q954H,N969K	4.90668	-4.37517	PSEQ-392-1
T19I,L24del,P25del,P26del,A27del,28insS,H69del,V70del,T76I,G142D,V213G,G339D,R346S,S371del,372insF,372insA,372insP,372insF,372insF,S373del,F374del,S375del,T376del,D405N,R408S,K417N,N440K,L452R,S477del,T478del,479insN,479insK,E484A,F486V,Q498R,N501Y,Y505H,D614G,H655Y,N658S,N679K,P681H,N764K,D796Y,Q954H,N969K	4.66418	-4.37517	PSEQ-59-14
T19I,L24del,P25del,P26del,A27del,28insS,G142D,V213G,G339D,R346T,S371del,372insF,372insA,372insP,372insF,372insF,S373del,F374del,S375del,T376del,D405N,R408S,K417N,N440K,L452R,S477del,T478del,479insN,479insK,E484A,F486del,Q493del,Q498R,N501Y,Y505H,D614G,H655Y,N679K,P681H,N764K,D796Y,Q954H,N969K	4.46685	-4.37609	PSEQ-119-6
T19I,L24del,P25del,P26del,A27del,28insS,H69del,V70del,T76I,G142D,V213G,G339D,S371del,372insF,372insA,372insP,372insF,372insF,S373del,F374del,S375del,T376del,D405N,R408S,K417N,N440K,L452Q,S477del,T478del,479insN,479insK,E484A,F486V,Q498R,N501Y,Y505H,A522del,T523del,K528del,D614G,H655Y,N679K,P681H,N764K,D796Y,Q954H,N969K	5.0855	-4.3764	PSEQ-171-3
T19I,L24del,P25del,P26del,A27del,28insS,H69del,V70del,T76I,G142D,V213G,G339D,S371del,372insF,372insA,372insP,372insF,372insF,S373del,F374del,S375del,T376del,D405N,R408S,K417N,N440K,L452Q,S477del,T478del,479insN,479insK,E484A,F486V,Q498R,N501Y,Y505H,A522del,T523del,D614G,H655Y,N679K,P681H,N764K,D796Y,Q954H,N969K	5.01631	-4.3764	PSEQ-95-9
T19I,L24del,P25del,P26del,A27del,28insS,H69del,V70del,T76I,G142D,V213G,G339D,S371del,372insF,372insA,372insP,372insF,372insF,S373del,F374del,S375del,T376del,D405N,R408S,K417N,N440K,L452Q,S477del,T478del,479insN,479insK,E484A,F486V,Q498R,N501Y,Y505H,A522del,T523del,K528del,D614G,H655Y,N679K,P681H,R685del,N764K,D796Y,Q954H,N969K	5.01363	-4.3764	PSEQ-362-1
T19I,L24del,P25del,P26del,A27del,28insS,H69del,V70del,T76I,G142D,N148del,V213G,G339D,S371del,372insF,372insA,372insP,372insF,372insF,S373del,F374del,S375del,T376del,D405N,R408S,K417N,N440K,L452Q,S477del,T478del,479insN,479insK,E484A,F486V,G496del,Q498R,N501Y,Y505H,D614G,H655Y,N679K,P681H,N764K,D796Y,Q954H,N969K	4.92473	-4.3764	PSEQ-232-2
T19I,L24del,P25del,P26del,A27del,28insS,H69del,V70del,T76I,G142D,V213G,G339D,R346del,S371del,372insF,372insA,372insP,372insF,372insF,S373del,F374del,S375del,T376del,D405N,R408S,K417N,N440K,L452Q,S477del,T478del,479insN,479insK,E484A,F486V,Q498R,N501Y,Y505H,D614G,H655Y,N679K,P681H,N764K,D796Y,Q954H,N969K	4.88324	-4.3764	PSEQ-62-13
T19I,L24del,P25del,P26del,A27del,28insS,H69del,V70del,T76I,G142D,V213G,G339D,S371del,372insF,372insA,372insP,372insF,372insF,S373del,F374del,S375del,T376del,D405N,R408S,K417N,N440K,L452Q,S477del,T478del,479insN,479insK,E484A,F486V,Q498R,N501Y,Y505H,D614G,H655Y,N679K,P681H,N764K,D796Y,Q954H,N969K	4.76886	-4.3764	PSEQ-3-1081
T19I,L24del,P25del,P26del,A27del,28insS,H69del,V70del,T76I,G142D,N148del,V213G,G339D,S371del,372insF,372insA,372insP,372insF,372insF,S373del,F374del,S375del,T376del,D405N,R408S,K417N,N440K,L452Q,S477del,T478del,479insN,479insK,E484A,F486V,Q498R,N501Y,Y505H,D614G,H655Y,N679K,P681H,R685del,N764K,D796Y,Q954H,N969K	4.75253	-4.3764	PSEQ-72-12
T19I,L24del,P25del,P26del,A27del,28insS,H69del,V70del,T76I,G142D,N148del,V213G,G339D,S371del,372insF,372insA,372insP,372insF,372insF,S373del,F374del,S375del,T376del,D405N,R408S,K417N,N440K,N450del,L452Q,F464del,R466del,I468del,S469del,T470del,E471del,S477del,T478del,479insN,479insK,E484A,F486V,Q498R,N501Y,Y505H,D614G,H655Y,N679K,P681H,N764K,D796Y,Q954H,N969K	4.74636	-4.3764	PSEQ-433-1
T19I,L24del,P25del,P26del,A27del,28insS,H69del,V70del,T76I,G142D,N148del,V213G,G339D,S371del,372insF,372insA,372insP,372insF,372insF,S373del,F374del,S375del,T376del,D405N,R408S,K417N,N440K,K444del,N450del,L452Q,F464del,R466del,S477del,T478del,479insN,479insK,E484A,F486V,Q498R,N501Y,Y505H,D614G,H655Y,N679K,P681H,N764K,D796Y,Q954H,N969K	4.74561	-4.3764	PSEQ-437-1
T19I,L24del,P25del,P26del,A27del,28insS,H69del,V70del,T76I,G142D,V213G,G339D,S371del,372insF,372insA,372insP,372insF,372insF,S373del,F374del,S375del,T376del,D405N,R408S,K417N,N440K,L452Q,E484A,F486V,Q498R,N501Y,Y505H,D614G,H655Y,N679K,P681H,N764K,D796Y,Q954H,N969K	4.7296	-4.3764	PSEQ-145-4
T19I,L24del,P25del,P26del,A27del,28insS,H69del,V70del,T76I,G142D,N148del,V213G,G339D,S371del,372insF,372insA,372insP,372insF,372insF,S373del,F374del,S375del,T376del,D405N,R408S,K417N,N440K,K444del,N450del,L452Q,S477del,T478del,479insN,479insK,E484A,F486V,Q498R,N501Y,Y505H,D614G,H655Y,N679K,P681H,N764K,D796Y,Q954H,N969K	4.7268	-4.3764	PSEQ-149-4
T19I,L24del,P25del,P26del,A27del,28insS,T76I,G142D,V213G,G339D,S371del,372insF,372insA,372insP,372insF,372insF,S373del,F374del,S375del,T376del,D405N,R408S,K417N,N440K,L452Q,S477del,T478del,479insN,479insK,E484A,F486V,Q498R,N501Y,Y505H,D614G,H655Y,N679K,P681H,N764K,D796Y,Q954H,N969K	4.72408	-4.3764	PSEQ-257-1
T19I,L24del,P25del,P26del,A27del,28insS,H69del,V70del,T76I,G142D,V213G,G339D,S371del,372insF,372insA,372insP,372insF,372insF,S373del,F374del,S375del,T376del,D405N,R408S,K417N,N440K,L452Q,S477del,T478del,479insN,479insR,E484A,F486V,Q498R,N501Y,Y505H,D614G,H655Y,N679K,P681H,N764K,D796Y,Q954H,N969K	4.71382	-4.3764	PSEQ-364-1
T19I,L24del,P25del,P26del,A27del,28insS,H69del,V70del,T76I,G142D,N148del,V213G,G339D,S371del,372insF,372insA,372insP,372insF,372insF,S373del,F374del,S375del,T376del,D405N,R408S,K417N,N440K,K444del,N450del,L452Q,F464del,R466del,I468del,S469del,T470del,E471del,S477del,T478del,479insN,479insK,E484A,F486V,Q498R,N501Y,Y505H,D614G,H655Y,N679K,P681H,N764K,D796Y,Q954H,N969K	4.71068	-4.3764	PSEQ-185-3
T19I,L24del,P25del,P26del,A27del,28insS,H69del,V70del,T76I,G142D,V213G,G339D,S371del,372insF,372insA,372insP,372insF,372insF,S373del,F374del,S375del,T376del,D405N,R408S,K417N,N440K,L452Q,S477del,T478del,479insN,479insK,E484A,F486V,Q498R,N501Y,Y505H,D614G,H655Y,N679K,P681H,R685del,N764K,D796Y,Q954H,N969K	4.6877	-4.3764	PSEQ-42-20
T19I,L24del,P25del,P26del,A27del,28insS,H69del,V70del,T76I,G142D,V213G,G339D,S371del,372insF,372insA,372insP,372insF,372insF,S373del,F374del,S375del,T376del,D405N,R408S,K417N,N440K,K444del,L452Q,S477del,T478del,479insN,479insK,E484A,F486V,Q498R,N501Y,Y505H,D614G,H655Y,N679K,P681H,N764K,D796Y,Q954H,N969K	4.67786	-4.3764	PSEQ-376-1
T19I,L24del,P25del,P26del,A27del,28insS,H69del,V70del,G142D,V213G,G339D,R346S,S371del,372insF,372insA,372insP,372insF,372insF,S373del,F374del,S375del,T376del,D405N,K417N,N440K,L452Q,S477del,T478del,479insN,479insK,E484A,F486V,Q498R,N501Y,Y505H,D614G,H655Y,N658S,N679K,P681H,N764K,D796Y,Q954H,N969K	4.69717	-4.37655	PSEQ-483-1
T19I,L24del,P25del,P26del,A27del,28insS,H69del,V70del,T76I,G142D,V213G,G339D,S371del,372insF,372insA,372insP,372insF,372insF,S373del,F374del,S375del,T376del,D405N,R408S,K417N,N439del,S477del,T478del,479insN,479insK,E484A,F486V,Q498R,N501Y,Y505H,D614G,H655Y,N679K,P681H,N764K,D796Y,Q954H,N969K	4.62075	-4.3769	PSEQ-384-1
T19I,L24del,P25del,P26del,A27del,28insS,H69del,V70del,T76I,G142D,V213G,G339D,S371del,372insF,372insA,372insP,372insF,372insF,S373del,F374del,S375del,T376del,D405N,R408S,K417N,S477del,T478del,479insN,479insK,E484A,F486V,Q498R,N501Y,Y505H,D614G,H655Y,N679K,P681H,N764K,D796Y,Q954H,N969K	4.57566	-4.3769	PSEQ-264-1
T19I,L24del,P25del,P26del,A27del,28insS,H69del,V70del,T76I,G142D,V213G,G339D,R346T,S371del,372insF,372insA,372insP,372insF,372insF,S373del,F374del,S375del,T376del,D405N,R408S,K417N,N439del,V445A,L452R,S477del,T478del,479insN,479insK,E484A,F486V,Q498R,N501Y,Y505H,D614G,H655Y,N658S,N679K,P681H,N764K,D796Y,Q954H,N969K	4.63513	-4.37794	PSEQ-427-1
T19I,L24del,P25del,P26del,A27del,28insS,H69del,V70del,T76I,G142D,V213G,G339D,S371del,372insF,372insA,372insP,372insF,372insF,S373del,F374del,S375del,T376del,D405N,R408S,K417N,N440K,L452Q,S477del,T478del,479insN,479insK,E484A,F486del,Q493del,Q498R,N501Y,Y505H,D614G,H655Y,N679K,P681H,N764K,D796Y,Q954H,N969K	4.80932	-4.37817	PSEQ-70-12
T19I,L24del,P25del,P26del,A27del,28insS,T76I,G142D,V213G,G339D,S371del,372insF,372insA,372insP,372insF,372insF,S373del,F374del,S375del,T376del,D405N,R408S,K417N,N440K,L452Q,S477del,T478del,479insN,479insK,E484A,F486del,Q493del,Q498R,N501Y,Y505H,D614G,H655Y,N679K,P681H,N764K,D796Y,Q954H,N969K	4.76524	-4.37817	PSEQ-11-76
T19I,L24del,P25del,P26del,A27del,28insS,H69del,V70del,T76I,G142D,N148del,V213G,G339D,S371del,372insF,372insA,372insP,372insF,372insF,S373del,F374del,S375del,T376del,D405N,R408S,K417N,N440K,K444del,N450del,L452Q,F464del,R466del,I468del,S469del,T470del,E471del,S477del,T478del,479insN,479insK,E484A,Q498R,N501Y,Y505H,D614G,H655Y,N679K,P681H,N764K,D796Y,Q954H,N969K	4.72274	-4.37817	PSEQ-438-1
T19I,L24del,P25del,P26del,A27del,28insS,T76I,G142D,N148del,V213G,G339D,S371del,372insF,372insA,372insP,372insF,372insF,S373del,F374del,S375del,T376del,D405N,R408S,K417N,N440K,L452Q,S477del,T478del,479insN,479insK,E484A,F486del,Q493del,Q498R,N501Y,Y505H,D614G,H655Y,N679K,P681H,R685del,N764K,D796Y,Q954H,N969K	4.72161	-4.37817	PSEQ-308-1
T19I,L24del,P25del,P26del,A27del,28insS,H69del,V70del,T76I,G142D,V213G,G339D,S371del,372insF,372insA,372insP,372insF,372insF,S373del,F374del,S375del,T376del,D405N,R408S,K417N,N440K,L452Q,S477del,T478del,479insN,479insK,E484A,Q498R,N501Y,Y505H,D614G,H655Y,N679K,P681H,N764K,D796Y,Q954H,N969K	4.69583	-4.37817	PSEQ-120-6
T19I,L24del,P25del,P26del,A27del,28insS,T76I,G142D,V213G,G339D,S371del,372insF,372insA,372insP,372insF,372insF,S373del,F374del,S375del,T376del,D405N,R408S,K417N,N440K,L452Q,S477del,T478del,479insN,479insK,E484A,Q498R,N501Y,Y505H,D614G,H655Y,N679K,P681H,N764K,D796Y,Q954H,N969K	4.63963	-4.37817	PSEQ-117-6
T19I,L24del,P25del,P26del,A27del,28insS,H69del,V70del,G142D,V213G,G339D,S371del,372insF,372insA,372insP,372insF,372insF,S373del,F374del,S375del,T376del,D405N,R408S,K417N,N440K,S477del,T478del,479insN,479insK,E484A,F486V,Q498R,N501Y,Y505H,D614G,H655Y,N679K,P681H,N764K,D796Y,Q954H,N969K	4.57677	-4.37963	PSEQ-14-48
T19I,L24del,P25del,P26del,A27del,28insS,H69del,V70del,G142D,N148del,V213G,G339D,S371del,372insF,372insA,372insP,372insF,372insF,S373del,F374del,S375del,T376del,D405N,R408S,K417N,N440K,S477del,T478del,479insN,479insK,E484A,F486V,Q498R,N501Y,Y505H,D614G,H655Y,N679K,P681H,R685del,N764K,D796Y,Q954H,N969K	4.56713	-4.37963	PSEQ-253-2
T19I,L24del,P25del,P26del,A27del,28insS,H69del,V70del,G142D,V213G,G339D,S371del,372insF,372insA,372insP,372insF,372insF,S373del,F374del,S375del,T376del,D405N,R408S,K417N,N440K,L452del,S477del,T478del,479insN,479insK,E484A,F486V,Q498R,N501Y,Y505H,D614G,H655Y,N679K,P681H,N764K,D796Y,Q954H,N969K	4.53387	-4.37963	PSEQ-67-12
T19I,L24del,P25del,P26del,A27del,28insS,H69del,V70del,G142D,V213G,G339D,S371del,372insF,372insA,372insP,372insF,372insF,S373del,F374del,S375del,T376del,D405N,R408S,K417N,N440K,L452del,S477del,T478del,479insN,479insK,E484A,F486V,Q498R,N501Y,Y505H,D614G,H655Y,N679K,P681H,N764K,D796Y,Q954H,N969K	4.53387	-4.37963	PSEQ-93-9
T19I,L24del,P25del,P26del,A27del,28insS,H69del,V70del,G142D,V213G,G339D,R346T,S371del,372insF,372insA,372insP,372insF,372insF,S373del,F374del,S375del,T376del,D405N,R408S,K417N,N440K,V445A,L452R,S477del,T478del,479insN,479insK,E484A,F486V,Q498R,N501Y,Y505H,D614G,H655Y,N658S,N679K,P681H,N764K,D796Y,Q954H,N969K	4.59693	-4.38023	PSEQ-107-8
T19I,L24del,P25del,P26del,A27del,28insS,H69del,V70del,T76I,G142D,V213G,G339D,S371del,372insF,372insA,372insP,372insF,372insF,S373del,F374del,S375del,T376del,D405N,R408S,K417N,N440K,K444N,L452Q,S477del,T478del,479insN,479insK,E484A,F486V,Q498R,N501Y,Y505H,D614G,H655Y,N679K,P681H,N764K,D796Y,Q954H,N969K	4.70161	-4.38133	PSEQ-174-3
T19I,L24del,P25del,P26del,A27del,28insS,G142D,V213G,G339D,S371del,372insF,372insA,372insP,372insF,372insF,S373del,F374del,S375del,T376del,D405N,R408S,K417N,N440K,S477del,T478del,479insN,479insK,E484A,F486del,Q493del,Q498R,N501Y,Y505H,D614G,H655Y,N679K,P681H,N764K,D796Y,Q954H,N969K	4.53373	-4.38174	PSEQ-130-5
T19I,L24del,P25del,P26del,A27del,28insS,G142D,V213G,G339D,S371del,372insF,372insA,372insP,372insF,372insF,S373del,F374del,S375del,T376del,D405N,R408S,K417N,N440K,L452del,S477del,T478del,479insN,479insK,E484A,F486del,Q493del,Q498R,N501Y,Y505H,D614G,H655Y,N679K,P681H,N764K,D796Y,Q954H,N969K	4.45728	-4.38174	PSEQ-199-2
T19I,L24del,P25del,P26del,A27del,28insS,H69del,V70del,T76I,G142D,V213G,G339D,R346del,S371del,372insF,372insA,372insP,372insF,372insF,S373del,F374del,S375del,T376del,D405N,R408S,K417N,N440K,L452R,S477del,T478del,479insN,479insK,E484A,Q493R,Q498R,N501Y,Y505H,D614G,H655Y,N679K,P681H,N764K,D796Y,Q954H,N969K	4.80553	-4.3819	PSEQ-229-2
T19I,L24del,P25del,P26del,A27del,28insS,H69del,V70del,T76I,G142D,V213G,G339D,S371del,372insF,372insA,372insP,372insF,372insF,S373del,F374del,S375del,T376del,D405N,R408S,K417N,N440K,L452R,S477del,T478del,479insN,479insK,E484A,Q493R,Q498R,N501Y,Y505H,K528del,D614G,H655Y,N679K,P681H,N764K,D796Y,Q954H,N969K	4.75722	-4.3819	PSEQ-368-1
T19I,L24del,P25del,P26del,A27del,28insS,H69del,V70del,T76I,G142D,V213G,G339D,S371del,372insF,372insA,372insP,372insF,372insF,S373del,F374del,S375del,T376del,D405N,R408S,K417N,N440K,L452R,S477del,T478del,479insN,479insK,E484A,Q493R,Q498R,N501Y,Y505H,D614G,H655Y,N679K,P681H,N764K,D796Y,Q954H,N969K	4.71475	-4.3819	PSEQ-30-26
T19I,L24del,P25del,P26del,A27del,28insS,H69del,V70del,G142D,V213G,G339D,R346T,S371del,372insF,372insA,372insP,372insF,372insF,S373del,F374del,S375del,T376del,D405N,R408S,K417N,N440K,G446S,L452R,S477del,T478del,479insN,479insK,E484A,F486V,G496S,Q498R,N501Y,Y505H,D614G,H655Y,N658S,N679K,P681H,N764K,D796Y,Q954H,N969K	4.74705	-4.38278	PSEQ-499-1
T19I,L24del,P25del,P26del,A27del,28insS,H69del,V70del,T76I,G142D,V213G,G339D,R346T,S371del,372insF,372insA,372insP,372insF,372insF,S373del,F374del,S375del,T376del,D405N,R408S,K417N,N440K,L452Q,S477del,T478del,479insN,479insK,E484A,F486V,Q498R,N501Y,Y505H,D614G,H655Y,N679K,P681H,N764K,D796Y,Q954H,N969K	4.78341	-4.38402	PSEQ-35-24
T19I,L24del,P25del,P26del,A27del,28insS,H69del,V70del,T76I,G142D,V213G,G339D,S371del,372insF,372insA,372insP,372insF,372insF,S373del,F374del,S375del,T376del,D405N,R408S,K417N,N440K,N450D,L452Q,S477del,T478del,479insN,479insK,E484A,F486V,Q498R,N501Y,Y505H,D614G,H655Y,N679K,P681H,N764K,D796Y,Q954H,N969K	4.78477	-4.38438	PSEQ-132-5
T19I,L24del,P25del,P26del,A27del,28insS,H69del,V70del,T76I,G142D,V213G,G339D,R346T,S371del,372insF,372insA,372insP,372insF,372insF,S373del,F374del,S375del,T376del,D405N,R408S,K417N,N440K,L452Q,S477del,T478del,479insN,479insK,E484A,F486del,Q493del,Q498R,N501Y,Y505H,A522del,T523del,D614G,H655Y,N679K,P681H,N764K,D796Y,Q954H,N969K	5.06502	-4.38604	PSEQ-407-1
T19I,L24del,P25del,P26del,A27del,28insS,T76I,G142D,V213G,G339D,S371del,372insF,372insA,372insP,372insF,372insF,S373del,F374del,S375del,T376del,D405N,R408S,K417N,N440K,N450D,L452Q,S477del,T478del,479insN,479insK,E484A,F486del,Q493del,Q498R,N501Y,Y505H,D614G,H655Y,N679K,P681H,N764K,D796Y,Q954H,N969K	4.85684	-4.38642	PSEQ-285-1
T19I,L24del,P25del,P26del,A27del,28insS,H69del,V70del,G142D,V213G,G339D,R346T,S371del,372insF,372insA,372insP,372insF,372insF,S373del,F374del,S375del,T376del,D405N,R408S,K417N,N440K,S477del,T478del,479insN,479insK,E484A,F486V,Q498R,N501Y,Y505H,D614G,H655Y,N679K,P681H,N764K,D796Y,Q954H,N969K	4.58068	-4.3878	PSEQ-489-1
T19I,L24del,P25del,P26del,A27del,28insS,H69del,V70del,T76I,G142D,V213G,G339D,S371del,372insF,372insA,372insP,372insF,372insF,S373del,F374del,S375del,T376del,D405N,R408S,K417N,N440K,L452R,S477del,T478del,479insN,479insK,E484A,F486V,Q498R,N501Y,Y505del,Q506del,V510del,V511del,V512del,L513del,S514del,F515del,E516del,L517del,L518del,H519del,A520del,A522del,T523del,K528del,D614G,H655Y,N679K,P681H,N764…	5.40534	-4.38804	PSEQ-218-2
T19I,L24del,P25del,P26del,A27del,28insS,H69del,V70del,T76I,G142D,V213G,G339D,R346T,S371del,372insF,372insA,372insP,372insF,372insF,S373del,F374del,S375del,T376del,D405N,R408S,K417N,N440K,V445A,L452Q,S477del,T478del,479insN,479insK,E484A,F486V,Q498R,N501Y,Y505H,D614G,H655Y,N658S,N679K,P681H,N764K,D796Y,Q954H,N969K	4.77049	-4.38888	PSEQ-97-9
T19I,L24del,P25del,P26del,A27del,28insS,H69del,V70del,T76I,G142D,V213G,G339D,R346T,S371del,372insF,372insA,372insP,372insF,372insF,S373del,F374del,S375del,T376del,D405N,R408S,K417N,N440K,L452R,S477del,T478del,479insN,479insK,E484A,Q493R,Q498R,N501Y,Y505H,D614G,H655Y,N679K,P681H,N764K,D796Y,Q954H,N969K	4.68994	-4.38929	PSEQ-408-1
T19I,L24del,P25del,P26del,A27del,28insS,H69del,V70del,G142D,V213G,G339D,S371del,372insF,372insA,372insP,372insF,372insF,S373del,F374del,S375del,T376del,D405N,R408S,K417N,N440K,G446S,L452R,S477del,T478del,479insN,479insK,E484A,Q493R,Q498R,N501Y,Y505H,D614G,H655Y,N679K,P681H,N764K,D796Y,Q954H,N969K	4.59751	-4.38961	PSEQ-472-1
T19I,L24del,P25del,P26del,A27del,28insS,H69del,V70del,T76I,G142D,V213G,G339D,S371del,372insF,372insA,372insP,372insF,372insF,S373del,F374del,S375del,T376del,D405N,R408S,K417N,N440K,S477del,T478del,479insN,479insK,E484A,Q493R,Q498R,N501Y,Y505H,D614G,H655Y,N679K,P681H,N764K,D796Y,Q954H,N969K	4.76455	-4.39562	PSEQ-357-1
T19I,L24del,P25del,P26del,A27del,28insS,H69del,V70del,T76I,G142D,V213G,G339D,S371del,372insF,372insA,372insP,372insF,372insF,S373del,F374del,S375del,T376del,D405N,R408S,K417N,N440K,L452del,S477del,T478del,479insN,479insK,E484A,Q493R,Q498R,N501Y,Y505H,D614G,H655Y,N679K,P681H,N764K,D796Y,Q954H,N969K	4.73694	-4.39562	PSEQ-372-1
T19I,L24del,P25del,P26del,A27del,28insS,H69del,V70del,T76I,G142D,V213G,G339D,R346T,S371del,372insF,372insA,372insP,372insF,372insF,S373del,F374del,S375del,T376del,D405N,R408S,K417N,N440K,L452M,S477del,T478del,479insN,479insK,E484A,F486V,Q498R,N501Y,Y505H,D614G,H655Y,N658S,N679K,P681H,N764K,D796Y,Q954H,N969K	4.72043	-4.39617	PSEQ-71-12
T19I,L24del,P25del,P26del,A27del,28insS,H69del,V70del,T76I,G142D,V213G,G339D,S371del,372insF,372insA,372insP,372insF,372insF,S373del,F374del,S375del,T376del,D405N,R408S,K417N,L452R,S477del,T478del,479insN,479insK,E484A,F486V,Q498R,N501Y,Y505H,D614G,H655Y,N658S,N679K,P681H,N764K,D796Y,Q954H,N969K	4.66691	-4.39721	PSEQ-381-1
T19I,L24del,P25del,P26del,A27del,28insS,H69del,V70del,T76I,G142D,V213G,G339D,S371del,372insF,372insA,372insP,372insF,372insF,S373del,F374del,S375del,T376del,D405N,R408S,K417N,N439del,L452R,S477del,T478del,479insN,479insK,E484A,F486V,Q498R,N501Y,Y505H,D614G,H655Y,N658S,N679K,P681H,N764K,D796Y,Q954H,N969K	4.65025	-4.39721	PSEQ-220-2
T19I,L24del,P25del,P26del,A27del,28insS,H69del,V70del,G142D,V213G,G339D,R346T,S371del,372insF,372insA,372insP,372insF,372insF,S373del,F374del,S375del,T376del,D405N,R408S,K417N,N440K,L452R,T478K,E484A,F486V,Q498R,N501Y,Y505H,D614G,H655Y,N658S,N679K,P681H,N764K,D796Y,Q954H,N969K	4.60669	-4.39763	PSEQ-496-1
T19I,L24del,P25del,P26del,A27del,28insS,T76I,G142D,V213G,G339D,R346T,S371del,372insF,372insA,372insP,372insF,372insF,S373del,F374del,S375del,T376del,D405N,R408S,K417N,N440K,L452M,S477del,T478del,479insN,479insK,E484A,F486del,Q493del,Q498R,N501Y,Y505H,D614G,H655Y,N658S,N679K,P681H,N764K,D796Y,Q954H,N969K	4.72211	-4.39861	PSEQ-302-1
T19I,L24del,P25del,P26del,A27del,28insS,H69del,V70del,G142D,N148del,V213G,G339D,S371del,372insF,372insA,372insP,372insF,372insF,S373del,F374del,S375del,T376del,D405N,R408S,K417N,N440K,K444del,N450del,L452R,S477del,T478del,479insN,479insK,E484A,F486V,Q498R,N501Y,Y505H,D614G,H655Y,N658S,N679K,P681H,N764K,D796Y,Q954H,N969K	4.74546	-4.3997	PSEQ-515-1
T19I,L24del,P25del,P26del,A27del,28insS,H69del,V70del,G142D,V213G,G339D,S371del,372insF,372insA,372insP,372insF,372insF,S373del,F374del,S375del,T376del,D405N,R408S,K417N,N440K,L452R,S477del,T478del,479insN,479insK,E484A,F486V,Q498R,N501Y,Y505H,D614G,H655Y,N658S,N679K,P681H,N764K,D796Y,Q954H,N969K	4.59984	-4.3997	PSEQ-84-10
T19I,L24del,P25del,P26del,A27del,28insS,H69del,V70del,G142D,N148del,V213G,G339D,S371del,372insF,372insA,372insP,372insF,372insF,S373del,F374del,S375del,T376del,D405N,R408S,K417N,N440K,L452R,S477del,T478del,479insN,479insK,E484A,F486V,Q498R,N501Y,Y505H,D614G,H655Y,N658S,N679K,P681H,R685del,N764K,D796Y,Q954H,N969K	4.57168	-4.3997	PSEQ-512-1
T19I,L24del,P25del,P26del,A27del,28insS,H69del,V70del,G142D,V213G,G339D,R346T,S371del,372insF,372insA,372insP,372insF,372insF,S373del,F374del,S375del,T376del,D405N,R408S,K417N,N440K,K444M,L452R,S477del,T478del,479insN,479insK,E484A,F486V,Q498R,N501Y,Y505H,D614G,H655Y,N658S,N679K,P681H,N764K,D796Y,Q954H,N969K	4.6209	-4.40175	PSEQ-250-2
T19I,L24del,P25del,P26del,A27del,28insS,G142D,V213G,G339D,R346T,S371del,372insF,372insA,372insP,372insF,372insF,S373del,F374del,S375del,T376del,D405N,R408S,K417N,N440K,L452R,S477del,T478del,479insN,479insK,E484A,F486del,Q493del,Q498R,N501Y,Y505H,A522P,D614G,H655Y,N658S,N679K,P681H,N764K,D796Y,Q954H,N969K	4.66299	-4.40201	PSEQ-334-1
T19I,L24del,P25del,P26del,A27del,28insS,H69del,V70del,G142D,V213G,G339D,S371del,372insF,372insA,372insP,372insF,372insF,S373del,F374del,S375del,T376del,D405N,R408S,K417N,N440K,L452R,S477del,T478del,479insN,479insK,E484V,F486V,Q498R,N501Y,Y505H,D614G,H655Y,N679K,P681H,N764K,D796Y,Q954H,N969K	4.65995	-4.40208	PSEQ-277-1
T19I,L24del,P25del,P26del,A27del,28insS,G142D,K147E,W152R,F157L,I210V,V213G,G257S,G339H,S371del,372insF,372insA,372insP,372insF,372insF,S373del,F374del,S375del,T376del,D405N,R408S,K417N,N440K,G446S,N460K,S477del,T478del,479insN,479insK,E484A,Q498R,N501Y,Y505H,D614G,H655Y,N679K,P681H,N764K,D796Y,Q954H,N969K	4.91697	-4.4038	BA.2.75|BFJ23784.1
T19I,L24del,P25del,P26del,A27del,28insS,H69del,V70del,T76I,G142D,V213G,G339D,R346T,S371del,372insF,372insA,372insP,372insF,372insF,S373del,F374del,S375del,T376del,D405N,R408S,K417N,L452R,S477del,T478del,479insN,479insK,E484A,F486V,Q498R,N501Y,Y505H,D614G,H655Y,N658S,N679K,P681H,N764K,D796Y,Q954H,N969K	4.68516	-4.40396	PSEQ-82-11
T19I,L24del,P25del,P26del,A27del,28insS,H69del,V70del,T76I,G142D,V213G,G339D,R346T,S371del,372insF,372insA,372insP,372insF,372insF,S373del,F374del,S375del,T376del,D405N,R408S,K417N,L452R,S477del,T478del,479insN,479insK,E484A,F486V,Q498R,N501Y,Y505H,D614G,H655Y,N658S,N679K,P681H,R685del,N764K,D796Y,Q954H,N969K	4.65185	-4.40396	PSEQ-426-1
T19I,L24del,P25del,P26del,A27del,28insS,H69del,V70del,T76I,G142D,V213G,G339D,R346T,S371del,372insF,372insA,372insP,372insF,372insF,S373del,F374del,S375del,T376del,D405N,R408S,K417N,N439del,L452R,S477del,T478del,479insN,479insK,E484A,F486V,Q498R,N501Y,Y505H,D614G,H655Y,N658S,N679K,P681H,N764K,D796Y,Q954H,N969K	4.6432	-4.40396	PSEQ-61-13
T19I,L24del,P25del,P26del,A27del,28insS,H69del,V70del,G142D,V213G,G339D,R346T,S371del,372insF,372insA,372insP,372insF,372insF,S373del,F374del,S375del,T376del,D405N,R408S,K417N,N440K,L452R,S477del,T478del,479insN,479insK,E484A,F486V,Q498R,N501Y,Y505H,A522del,T523del,K528del,D614G,H655Y,N658S,N679K,P681H,N764K,D796Y,Q954H,N969K	4.88901	-4.40635	PSEQ-495-1
T19I,L24del,P25del,P26del,A27del,28insS,H69del,V70del,G142D,V213G,G339D,R346T,S371del,372insF,372insA,372insP,372insF,372insF,S373del,F374del,S375del,T376del,D405N,R408S,K417N,N440K,L452R,S477del,T478del,479insN,479insK,E484A,F486V,Q498R,N501Y,Y505H,A522del,T523del,D614G,H655Y,N658S,N679K,P681H,N764K,D796Y,Q954H,N969K	4.84345	-4.40635	PSEQ-247-2
T19I,L24del,P25del,P26del,A27del,28insS,H69del,V70del,G142D,N148del,V213G,G339D,R346T,S371del,372insF,372insA,372insP,372insF,372insF,S373del,F374del,S375del,T376del,D405N,R408S,K417N,N440K,K444del,N450del,L452R,F464del,R466del,I468del,S469del,T470del,E471del,S477del,T478del,479insN,479insK,E484A,F486V,Q498R,N501Y,Y505H,D614G,H655Y,N658S,N679K,P681H,N764K,D796Y,Q954H,N969K	4.73559	-4.40635	PSEQ-195-3
T19I,L24del,P25del,P26del,A27del,28insS,H69del,V70del,G142D,N148del,V213G,G339D,R346T,S371del,372insF,372insA,372insP,372insF,372insF,S373del,F374del,S375del,T376del,D405N,R408S,K417N,N440K,L452R,S477del,T478del,479insN,479insK,E484A,F486V,G496del,Q498R,N501Y,Y505H,D614G,H655Y,N658S,N679K,P681H,N764K,D796Y,Q954H,N969K	4.73427	-4.40635	PSEQ-531-1
T19I,L24del,P25del,P26del,A27del,28insS,H69del,V70del,G142D,N148del,V213G,G339D,R346T,S371del,372insF,372insA,372insP,372insF,372insF,S373del,F374del,S375del,T376del,D405N,R408S,K417N,N440K,K444del,N450del,L452R,S477del,T478del,479insN,479insK,E484A,F486V,Q498R,N501Y,Y505H,D614G,H655Y,N658S,N679K,P681H,N764K,D796Y,Q954H,N969K	4.72586	-4.40635	PSEQ-256-2
T19I,L24del,P25del,P26del,A27del,28insS,H69del,V70del,G142D,N148del,V213G,G339D,R346T,S371del,372insF,372insA,372insP,372insF,372insF,S373del,F374del,S375del,T376del,D405N,R408S,K417N,N440K,L452R,S477del,T478del,479insN,479insK,E484A,F486V,Q498R,N501Y,Y505H,D614G,H655Y,N658S,N679K,P681H,N764K,D796Y,Q954H,N969K	4.67333	-4.40635	PSEQ-530-1
T19I,L24del,P25del,P26del,A27del,28insS,H69del,V70del,G142D,V213G,G339D,R346T,S371del,372insF,372insA,372insP,372insF,372insF,S373del,F374del,S375del,T376del,D405N,R408S,K417N,N440K,L452R,S477del,T478del,479insN,479insK,E484A,F486V,Q498R,N501Y,Y505H,D614G,H655Y,N658S,N679K,P681H,N764K,D796Y,Q954H,N969K	4.60804	-4.40635	PSEQ-6-482
T19I,L24del,P25del,P26del,A27del,28insS,H69del,V70del,G142D,N148del,V213G,G339D,R346T,S371del,372insF,372insA,372insP,372insF,372insF,S373del,F374del,S375del,T376del,D405N,R408S,K417N,N440K,L452R,S477del,T478del,479insN,479insK,E484A,F486V,Q498R,N501Y,Y505H,D614G,H655Y,N658S,N679K,P681H,R685del,N764K,D796Y,Q954H,N969K	4.58939	-4.40635	PSEQ-139-5
T19I,L24del,P25del,P26del,A27del,28insS,H69del,V70del,G142D,V213G,G339D,R346T,S371del,372insF,372insA,372insP,372insF,372insF,S373del,F374del,S375del,T376del,D405N,R408S,K417N,N440K,L452R,S477del,T478del,479insN,479insK,E484A,F486V,Q498R,N501Y,Y505H,D614G,H655Y,N658S,N679K,P681H,R685del,N764K,D796Y,Q954H,N969K	4.53642	-4.40635	PSEQ-128-5
T19I,L24del,P25del,P26del,A27del,28insS,H69del,V70del,G142D,V213G,G339D,R346T,S371del,372insF,372insA,372insP,372insF,372insF,S373del,F374del,S375del,T376del,D405N,K417N,L452Q,S477del,T478del,479insN,479insK,E484A,F486V,Q498R,N501Y,Y505H,D614G,H655Y,N658S,N679K,P681H,N764K,D796Y,Q954H,N969K	4.65642	-4.40802	PSEQ-486-1
T19I,L24del,P25del,P26del,A27del,28insS,H69del,V70del,T76I,G142D,V213G,G339D,S371del,372insF,372insA,372insP,372insF,372insF,S373del,F374del,S375del,T376del,D405N,R408S,K417N,N440K,L452Q,S477del,T478del,479insN,479insK,E484A,F486V,Q498R,N501Y,Y505H,D614G,H655Y,N658S,N679K,P681H,N764K,D796Y,Q954H,N969K	4.8464	-4.40825	PSEQ-133-5
T19I,L24del,P25del,P26del,A27del,28insS,H69del,V70del,T76I,G142D,V213G,G339D,S371del,372insF,372insA,372insP,372insF,372insF,S373del,F374del,S375del,T376del,D405N,R408S,K417N,N440K,L452Q,S477del,T478del,479insN,479insK,E484A,F486V,Q498R,N501Y,Y505H,D614G,H655Y,N658S,N679K,P681H,R685del,N764K,D796Y,Q954H,N969K	4.77991	-4.40825	PSEQ-216-2
T19I,L24del,P25del,P26del,A27del,28insS,G142D,N148del,V213G,G339D,R346T,S371del,372insF,372insA,372insP,372insF,372insF,S373del,F374del,S375del,T376del,D405N,R408S,K417N,N440K,K444del,N450del,L452R,F464del,S477del,T478del,479insN,479insK,E484A,F486del,Q493del,Q498R,N501Y,Y505H,D614G,H655Y,N658S,N679K,P681H,N764K,D796Y,Q954H,N969K	4.82547	-4.40934	PSEQ-343-1
T19I,L24del,P25del,P26del,A27del,28insS,H69del,V70del,G142D,N148del,V213G,G339D,R346T,S371del,372insF,372insA,372insP,372insF,372insF,S373del,F374del,S375del,T376del,D405N,R408S,K417N,N440K,K444del,N450del,L452R,F464del,R466del,I468del,S469del,T470del,E471del,S477del,T478del,479insN,479insK,E484A,Q498R,N501Y,Y505H,D614G,H655Y,N658S,N679K,P681H,N764K,D796Y,Q954H,N969K	4.72962	-4.40934	PSEQ-534-1
T19I,L24del,P25del,P26del,A27del,28insS,H69del,V70del,G142D,V213G,G339D,R346T,S371del,372insF,372insA,372insP,372insF,372insF,S373del,F374del,S375del,T376del,D405N,R408S,K417N,N440K,L452R,S477del,T478del,479insN,479insK,E484A,F486del,Q493del,Q498R,N501Y,Y505H,D614G,H655Y,N658S,N679K,P681H,N764K,D796Y,Q954H,N969K	4.62705	-4.40934	PSEQ-103-9
T19I,L24del,P25del,P26del,A27del,28insS,G142D,V213G,G339D,R346T,S371del,372insF,372insA,372insP,372insF,372insF,S373del,F374del,S375del,T376del,D405N,R408S,K417N,N440K,L452R,S477del,T478del,479insN,479insK,E484A,F486del,Q493del,Q498R,N501Y,Y505H,D614G,H655Y,N658S,N679K,P681H,N764K,D796Y,Q954H,N969K	4.56741	-4.40934	PSEQ-24-30
T19I,L24del,P25del,P26del,A27del,28insS,H69del,V70del,G142D,V213G,G339D,R346T,S371del,372insF,372insA,372insP,372insF,372insF,S373del,F374del,S375del,T376del,D405N,R408S,K417N,N440K,L452R,S477del,T478del,479insN,479insK,E484A,Q498R,N501Y,Y505H,D614G,H655Y,N658S,N679K,P681H,N764K,D796Y,Q954H,N969K	4.52084	-4.40934	PSEQ-156-4
T19I,L24del,P25del,P26del,A27del,28insS,G142D,V213G,G339D,R346T,S371del,372insF,372insA,372insP,372insF,372insF,S373del,F374del,S375del,T376del,D405N,R408S,K417N,N440K,L452R,S477del,T478del,479insN,479insK,E484A,Q498R,N501Y,Y505H,D614G,H655Y,N658S,N679K,P681H,N764K,D796Y,Q954H,N969K	4.48409	-4.40934	PSEQ-131-5
T19I,L24del,P25del,P26del,A27del,28insS,H69del,V70del,T76I,G142D,V213G,G339D,R346T,S371del,372insF,372insA,372insP,372insF,372insF,S373del,F374del,S375del,T376del,D405N,R408S,K417N,N440K,K444M,L452Q,S477del,T478del,479insN,479insK,E484A,F486V,Q498R,N501Y,Y505H,D614G,H655Y,N658S,N679K,P681H,N764K,D796Y,Q954H,N969K	4.78106	-4.40957	PSEQ-226-2
T19I,L24del,P25del,P26del,A27del,28insS,H69del,V70del,G142D,V213G,G339D,S371del,372insF,372insA,372insP,372insF,372insF,S373del,F374del,S375del,T376del,D405N,R408S,K417N,N440K,K444T,L452Q,S477del,T478del,479insN,479insK,E484A,F486V,Q498R,N501Y,Y505H,D614G,H655Y,N679K,P681H,N764K,D796Y,Q954H,N969K	4.63487	-4.41183	PSEQ-125-6
T19I,L24del,P25del,P26del,A27del,28insS,H69del,V70del,G142D,V213G,G339D,S371del,372insF,372insA,372insP,372insF,372insF,S373del,F374del,S375del,T376del,D405N,R408S,K417N,N440K,K444R,L452Q,S477del,T478del,479insN,479insK,E484A,F486V,Q498R,N501Y,Y505H,D614G,H655Y,N679K,P681H,N764K,D796Y,Q954H,N969K	4.59997	-4.41199	PSEQ-242-2
T19I,L24del,P25del,P26del,A27del,28insS,H69del,V70del,T76I,G142D,V213G,G339D,R346T,S371del,372insF,372insA,372insP,372insF,372insF,S373del,F374del,S375del,T376del,D405N,R408S,K417N,N440K,L452R,F486V,D614G,H655Y,N658S,N679K,P681H,N764K,D796Y,Q954H,N969K	4.56	-4.41227	PSEQ-179-3
T19I,L24del,P25del,P26del,A27del,28insS,H69del,V70del,G142D,V213G,G339D,R346T,S371del,372insF,372insA,372insP,372insF,372insF,S373del,F374del,S375del,T376del,D405N,R408S,K417N,N440K,N450D,L452R,S477del,T478del,479insN,479insK,E484A,F486V,Q498R,N501Y,Y505H,D614G,H655Y,N658S,N679K,P681H,N764K,D796Y,Q954H,N969K	4.65726	-4.4128	PSEQ-488-1
T19I,L24del,P25del,P26del,A27del,28insS,H69del,V70del,T76I,G142D,V213G,G339D,R346T,S371del,372insF,372insA,372insP,372insF,372insF,S373del,F374del,S375del,T376del,D405N,R408S,K417N,N440K,L452Q,S477del,T478del,479insN,479insK,E484A,F486V,Q498R,N501Y,Y505H,A522del,T523del,K528del,D614G,H655Y,N658S,N679K,P681H,N764K,D796Y,Q954H,N969K	5.1488	-4.41429	PSEQ-404-1
T19I,L24del,P25del,P26del,A27del,28insS,H69del,V70del,T76I,G142D,V213G,G339D,R346T,S371del,372insF,372insA,372insP,372insF,372insF,S373del,F374del,S375del,T376del,D405N,R408S,K417N,N440K,L452Q,S477del,T478del,479insN,479insK,E484A,F486V,Q498R,N501Y,Y505H,A522del,T523del,D614G,H655Y,N658S,N679K,P681H,N764K,D796Y,Q954H,N969K	5.09082	-4.41429	PSEQ-177-3
T19I,L24del,P25del,P26del,A27del,28insS,H69del,V70del,T76I,G142D,N148del,V213G,G339D,R346T,S371del,372insF,372insA,372insP,372insF,372insF,S373del,F374del,S375del,T376del,D405N,R408S,K417N,N440K,K444del,N450del,L452Q,F464del,R466del,I468del,S469del,T470del,E471del,S477del,T478del,479insN,479insK,E484A,F486V,Q498R,N501Y,Y505H,A522del,T523del,K528del,D614G,H655Y,N658S,N679K,P681H,N764K,D796Y,Q954H,…	5.07166	-4.41429	PSEQ-453-1
T19I,L24del,P25del,P26del,A27del,28insS,H69del,V70del,T76I,G142D,N148del,V213G,G339D,R346T,S371del,372insF,372insA,372insP,372insF,372insF,S373del,F374del,S375del,T376del,D405N,R408S,K417N,N440K,L452Q,S477del,T478del,479insN,479insK,E484A,F486V,G496del,Q498R,N501Y,Y505H,D614G,H655Y,N658S,N679K,P681H,N764K,D796Y,Q954H,N969K	5.0145	-4.41429	PSEQ-187-3
T19I,L24del,P25del,P26del,A27del,28insS,H69del,V70del,T76I,G142D,N148del,V213G,G339D,R346T,S371del,372insF,372insA,372insP,372insF,372insF,S373del,F374del,S375del,T376del,D405N,R408S,K417N,N440K,L452Q,S477del,T478del,479insN,479insK,E484A,F486V,Q498R,N501Y,Y505H,D614G,H655Y,N658S,N679K,P681H,R685del,N764K,D796Y,Q954H,N969K	4.88185	-4.41429	PSEQ-186-3
T19I,L24del,P25del,P26del,A27del,28insS,H69del,V70del,T76I,G142D,V213G,G339D,R346T,S371del,372insF,372insA,372insP,372insF,372insF,S373del,F374del,S375del,T376del,D405N,R408S,K417N,N440K,L452Q,S477del,T478del,479insN,479insK,E484A,F486V,Q498R,N501Y,Y505H,D614G,H655Y,N658S,N679K,P681H,N764K,D796Y,Q954H,N969K	4.88033	-4.41429	PSEQ-7-397
T19I,L24del,P25del,P26del,A27del,28insS,T76I,G142D,V213G,G339D,R346T,S371del,372insF,372insA,372insP,372insF,372insF,S373del,F374del,S375del,T376del,D405N,R408S,K417N,N440K,L452Q,S477del,T478del,479insN,479insK,E484A,F486V,Q498R,N501Y,Y505H,D614G,H655Y,N658S,N679K,P681H,N764K,D796Y,Q954H,N969K	4.83258	-4.41429	PSEQ-129-5
T19I,L24del,P25del,P26del,A27del,28insS,H69del,V70del,T76I,G142D,V213G,G339D,R346T,S371del,372insF,372insA,372insP,372insF,372insF,S373del,F374del,S375del,T376del,D405N,R408S,K417N,N440K,L452Q,S477del,T478del,479insN,479insK,E484A,F486V,Q498R,N501Y,Y505H,D614G,H655Y,N658S,N679K,P681H,R685del,N764K,D796Y,Q954H,N969K	4.81943	-4.41429	PSEQ-109-8
T19I,L24del,P25del,P26del,A27del,28insS,H69del,V70del,T76I,G142D,N148del,V213G,G339D,R346T,S371del,372insF,372insA,372insP,372insF,372insF,S373del,F374del,S375del,T376del,D405N,R408S,K417N,N440K,K444del,N450del,L452Q,S477del,T478del,479insN,479insK,E484A,F486V,Q498R,N501Y,Y505H,D614G,H655Y,N658S,N679K,P681H,N764K,D796Y,Q954H,N969K	4.76781	-4.41429	PSEQ-451-1
T19I,L24del,P25del,P26del,A27del,28insS,H69del,V70del,T76I,G142D,N148del,V213G,G339D,R346T,S371del,372insF,372insA,372insP,372insF,372insF,S373del,F374del,S375del,T376del,D405N,R408S,K417N,N440K,K444del,N450del,L452Q,F464del,R466del,I468del,S469del,T470del,E471del,S477del,T478del,479insN,479insK,E484A,F486V,Q498R,N501Y,Y505H,D614G,H655Y,N658S,N679K,P681H,N764K,D796Y,Q954H,N969K	4.76242	-4.41429	PSEQ-452-1
T19I,L24del,P25del,P26del,A27del,28insS,H69del,V70del,T76I,G142D,V213G,G339D,R346T,S371del,372insF,372insA,372insP,372insF,372insF,S373del,F374del,S375del,T376del,D405N,R408S,K417N,N440K,K444del,L452Q,S477del,T478del,479insN,479insK,E484A,F486V,Q498R,N501Y,Y505H,D614G,H655Y,N658S,N679K,P681H,N764K,D796Y,Q954H,N969K	4.74625	-4.41429	PSEQ-419-1
T19I,L24del,P25del,P26del,A27del,28insS,G142D,V213G,G339D,S371del,372insF,372insA,372insP,372insF,372insF,S373del,F374del,S375del,T376del,D405N,R408S,K417N,N440K,K444T,L452Q,S477del,T478del,479insN,479insK,E484A,F486del,Q493del,Q498R,N501Y,Y505H,D614G,H655Y,N679K,P681H,N764K,D796Y,Q954H,N969K	4.61114	-4.41521	PSEQ-320-1
T19I,L24del,P25del,P26del,A27del,28insS,H69del,V70del,G142D,V213G,G339D,S371del,372insF,372insA,372insP,372insF,372insF,S373del,F374del,S375del,T376del,D405N,R408S,K417N,N440K,G446D,L452Q,S477del,T478del,479insN,479insK,E484A,F486V,Q498R,N501Y,Y505H,D614G,H655Y,N679K,P681H,N764K,D796Y,Q954H,N969K	4.63554	-4.41526	PSEQ-461-1
T19I,L24del,P25del,P26del,A27del,28insS,H69del,V70del,T76I,G142D,V213G,G339D,R346T,S371del,372insF,372insA,372insP,372insF,372insF,S373del,F374del,S375del,T376del,D405N,R408S,K417N,N440K,L452Q,S477del,T478del,479insN,479insK,E484A,F486del,Q493del,Q498R,N501Y,Y505H,D614G,H655Y,N658S,N679K,P681H,N764K,D796Y,Q954H,N969K	4.88098	-4.41749	PSEQ-110-7
T19I,L24del,P25del,P26del,A27del,28insS,T76I,G142D,N148del,V213G,G339D,R346T,S371del,372insF,372insA,372insP,372insF,372insF,S373del,F374del,S375del,T376del,D405N,R408S,K417N,N440K,K444del,N450del,L452Q,F464del,R466del,I468del,S469del,T470del,E471del,S477del,T478del,479insN,479insK,E484A,F486del,Q493del,Q498R,N501Y,Y505H,D614G,H655Y,N658S,N679K,P681H,N764K,D796Y,Q954H,N969K	4.85751	-4.41749	PSEQ-310-1
T19I,L24del,P25del,P26del,A27del,28insS,T76I,G142D,V213G,G339D,R346T,S371del,372insF,372insA,372insP,372insF,372insF,S373del,F374del,S375del,T376del,D405N,R408S,K417N,N440K,L452Q,S477del,T478del,479insN,479insK,E484A,F486del,Q493del,Q498R,N501Y,Y505H,D614G,H655Y,N658S,N679K,P681H,N764K,D796Y,Q954H,N969K	4.8552	-4.41749	PSEQ-51-16
T19I,L24del,P25del,P26del,A27del,28insS,H69del,V70del,T76I,G142D,V213G,G339D,R346T,S371del,372insF,372insA,372insP,372insF,372insF,S373del,F374del,S375del,T376del,D405N,R408S,K417N,N440K,L452Q,S477del,T478del,479insN,479insK,E484A,Q498R,N501Y,Y505H,D614G,H655Y,N658S,N679K,P681H,N764K,D796Y,Q954H,N969K	4.78394	-4.41749	PSEQ-147-4
T19I,L24del,P25del,P26del,A27del,28insS,H69del,V70del,T76I,G142D,N148del,V213G,G339D,R346T,S371del,372insF,372insA,372insP,372insF,372insF,S373del,F374del,S375del,T376del,D405N,R408S,K417N,N440K,K444del,N450del,L452R,F464del,R466del,S477del,T478del,479insN,479insK,E484A,Q493R,Q498R,N501Y,Y505H,D614G,H655Y,N658S,N679K,P681H,N764K,D796Y,Q954H,N969K	4.90047	-4.41935	PSEQ-455-1
T19I,L24del,P25del,P26del,A27del,28insS,H69del,V70del,T76I,G142D,V213G,G339D,R346T,S371del,372insF,372insA,372insP,372insF,372insF,S373del,F374del,S375del,T376del,D405N,R408S,K417N,N440K,L452R,S477del,T478del,479insN,479insK,E484A,Q493R,Q498R,N501Y,Y505H,D614G,H655Y,N658S,N679K,P681H,N764K,D796Y,Q954H,N969K	4.75286	-4.41935	PSEQ-81-11
T19I,L24del,P25del,P26del,A27del,28insS,H69del,V70del,T76I,G142D,V213G,G339D,R346T,S371del,372insF,372insA,372insP,372insF,372insF,S373del,F374del,S375del,T376del,D405N,R408S,K417N,N440K,N450D,L452Q,S477del,T478del,479insN,479insK,E484A,F486V,Q498R,N501Y,Y505H,D614G,H655Y,N658S,N679K,P681H,N764K,D796Y,Q954H,N969K	4.86865	-4.4202	PSEQ-400-1
T19I,L24del,P25del,P26del,A27del,28insS,H69del,V70del,G142D,V213G,G339D,R346T,S371del,372insF,372insA,372insP,372insF,372insF,S373del,F374del,S375del,T376del,D405N,R408S,K417N,N440K,S477del,T478del,479insN,479insK,E484A,F486V,Q498R,N501Y,Y505H,D614G,H655Y,N658S,N679K,P681H,N764K,D796Y,Q954H,N969K	4.66332	-4.42054	PSEQ-39-22
T19I,L24del,P25del,P26del,A27del,28insS,H69del,V70del,G142D,V213G,G339D,R346T,S371del,372insF,372insA,372insP,372insF,372insF,S373del,F374del,S375del,T376del,D405N,R408S,K417N,N440K,L452del,S477del,T478del,479insN,479insK,E484A,F486V,Q498R,N501Y,Y505H,D614G,H655Y,N658S,N679K,P681H,N764K,D796Y,Q954H,N969K	4.59962	-4.42054	PSEQ-198-2
T19I,L24del,P25del,P26del,A27del,28insS,H69del,V70del,G142D,V213G,G339D,R346T,S371del,372insF,372insA,372insP,372insF,372insF,S373del,F374del,S375del,T376del,D405N,R408S,K417N,N440K,E484A,F486V,Q498R,N501Y,Y505H,D614G,H655Y,N658S,N679K,P681H,N764K,D796Y,Q954H,N969K	4.56527	-4.42054	PSEQ-490-1
T19I,L24del,P25del,P26del,A27del,28insS,H69del,V70del,G142D,V213G,G339D,R346T,S371del,372insF,372insA,372insP,372insF,372insF,S373del,F374del,S375del,T376del,D405N,R408S,K417N,N440K,G446S,L452Q,S477del,T478del,479insN,479insK,E484A,F486V,Q498R,N501Y,Y505H,D614G,H655Y,N658S,N679K,P681H,N764K,D796Y,Q954H,N969K	4.68068	-4.42138	PSEQ-497-1
T19I,L24del,P25del,P26del,A27del,28insS,H69del,V70del,G142D,V213G,G339D,S371del,372insF,372insA,372insP,372insF,372insF,S373del,F374del,S375del,T376del,D405N,R408S,K417N,N440K,L452M,E471Q,S477del,T478del,479insN,479insK,E484A,F486V,Q498R,N501Y,Y505H,D614G,H655Y,N679K,P681H,N764K,D796Y,Q954H,N969K	4.56314	-4.42313	PSEQ-464-1
T19I,L24del,P25del,P26del,A27del,28insS,G142D,V213G,G339D,R346T,S371del,372insF,372insA,372insP,372insF,372insF,S373del,F374del,S375del,T376del,D405N,R408S,K417N,N440K,S477del,T478del,479insN,479insK,E484A,F486del,Q493del,Q498R,N501Y,Y505H,D614G,H655Y,N658S,N679K,P681H,N764K,D796Y,Q954H,N969K	4.60967	-4.42431	PSEQ-326-1
T19I,L24del,P25del,P26del,A27del,28insS,H69del,V70del,T76I,G142D,V213G,G339D,R346T,S371del,372insF,372insA,372insP,372insF,372insF,S373del,F374del,S375del,T376del,D405N,R408S,K417N,N440K,L452R,S477del,T478del,479insN,479insK,E484A,F486V,Q498R,N501Y,Y505del,Q506del,V510del,V511del,V512del,L513del,S514del,F515del,E516del,L517del,L518del,H519del,A520del,A522del,D614G,H655Y,N658S,N679K,P681H,N764K,D7…	5.41238	-4.42654	PSEQ-409-1
T19I,L24del,P25del,P26del,A27del,28insS,H69del,V70del,G142D,V213G,G339D,S371del,372insF,372insA,372insP,372insF,372insF,S373del,F374del,S375del,T376del,D405N,R408S,K417N,N440K,V445A,L452Q,S477del,T478del,479insN,479insK,E484A,F486V,Q498R,N501Y,Y505H,D614G,H655Y,N679K,P681H,N764K,D796Y,Q954H,N969K	4.61462	-4.42768	PSEQ-63-13
T19I,L24del,P25del,P26del,A27del,28insS,H69del,V70del,G142D,V213G,G339D,S371del,372insF,372insA,372insP,372insF,372insF,S373del,F374del,S375del,T376del,D405N,R408S,K417N,N440K,G446S,L452Q,S477del,T478del,479insN,479insK,E484A,F486V,G496S,Q498R,N501Y,Y505H,D614G,H655Y,N679K,P681H,N764K,D796Y,Q954H,N969K	4.74423	-4.42846	PSEQ-153-4
19insI,R21del,L24del,P25del,P26del,A27del,28insS,S50L,H69del,V70del,V127F,G142D,Y144del,F157del,R158del,159insS,159insG,N211del,L212del,V213del,214insI,214insG,L216F,H245N,A264D,I332V,G339H,K356T,S371del,372insF,372insA,372insP,372insF,372insF,S373del,F374del,S375del,T376del,R403K,D405N,R408S,K417N,N440K,V445del,G446del,447insH,447insS,N450D,L452W,L455S,N460K,S477del,T478del,479insN,479insK,N481K…	6.6786	-4.43147	JN.1|WZK92256.1
T19I,L24del,P25del,P26del,A27del,28insS,H69del,V70del,G142D,V213G,G339D,S371del,372insF,372insA,372insP,372insF,372insF,S373del,F374del,S375del,T376del,D405N,R408S,K417N,N440K,V445A,L452R,S477del,T478del,479insN,479insK,E484A,Q493R,Q498R,N501Y,Y505H,D614G,H655Y,N679K,P681H,N764K,D796Y,Q954H,N969K	4.61735	-4.43318	PSEQ-234-2
T19I,L24del,P25del,P26del,A27del,28insS,H69del,V70del,T76I,G142D,V213G,G339D,S371del,372insF,372insA,372insP,372insF,372insF,S373del,F374del,S375del,T376del,D405N,R408S,K417N,L452M,S477del,T478del,479insN,479insK,E484A,F486V,Q498R,N501Y,Y505H,D614G,H655Y,N679K,P681H,N764K,D796Y,Q954H,N969K	4.65211	-4.43512	PSEQ-378-1
T19I,L24del,P25del,P26del,A27del,28insS,H69del,V70del,G142D,N148del,V213G,G339D,S371del,372insF,372insA,372insP,372insF,372insF,S373del,F374del,S375del,T376del,D405N,R408S,K417N,N440K,K444del,N450del,L452M,F464del,R466del,I468del,S469del,T470del,E471del,S477del,T478del,479insN,479insK,E484A,F486V,Q498R,N501Y,Y505H,D614G,H655Y,N679K,P681H,N764K,D796Y,Q954H,N969K	4.72017	-4.43773	PSEQ-514-1
T19I,L24del,P25del,P26del,A27del,28insS,H69del,V70del,G142D,V213G,G339D,S371del,372insF,372insA,372insP,372insF,372insF,S373del,F374del,S375del,T376del,D405N,R408S,K417N,N440K,L452M,S477del,T478del,479insN,479insK,E484A,F486V,Q498R,N501Y,Y505H,D614G,H655Y,N679K,P681H,N764K,D796Y,Q954H,N969K	4.53624	-4.43773	PSEQ-86-10
T19I,L24del,P25del,P26del,A27del,28insS,G142D,N148del,V213G,G339D,S371del,372insF,372insA,372insP,372insF,372insF,S373del,F374del,S375del,T376del,D405N,R408S,K417N,N440K,K444del,N450del,L452M,F464del,R466del,I468del,S469del,T470del,E471del,S477del,T478del,479insN,479insK,E484A,F486del,Q493del,Q498R,N501Y,Y505H,D614G,H655Y,N679K,P681H,N764K,D796Y,Q954H,N969K	4.68046	-4.4425	PSEQ-340-1
T19I,L24del,P25del,P26del,A27del,28insS,G142D,V213G,G339D,S371del,372insF,372insA,372insP,372insF,372insF,S373del,F374del,S375del,T376del,D405N,R408S,K417N,N440K,L452M,S477del,T478del,479insN,479insK,E484A,F486del,Q493del,Q498R,N501Y,Y505H,D614G,H655Y,N679K,P681H,N764K,D796Y,Q954H,N969K	4.52635	-4.4425	PSEQ-209-2
T19I,L24del,P25del,P26del,A27del,28insS,H69del,V70del,G142D,V213G,G339D,R346T,S371del,372insF,372insA,372insP,372insF,372insF,S373del,F374del,S375del,T376del,D405N,R408S,K417N,N440K,L452M,S477del,T478del,479insN,479insK,E484A,F486V,Q498R,N501Y,Y505H,D614G,H655Y,N679K,P681H,N764K,D796Y,Q954H,N969K	4.53363	-4.44301	PSEQ-491-1
T19I,L24del,P25del,P26del,A27del,28insS,H69del,V70del,G142D,V213G,G339D,S371del,372insF,372insA,372insP,372insF,372insF,S373del,F374del,S375del,T376del,D405N,R408S,K417N,N440K,Y449N,L452Q,S477del,T478del,479insN,479insK,E484A,F486V,Q498R,N501Y,Y505H,D614G,H655Y,N679K,P681H,N764K,D796Y,Q954H,N969K	4.64671	-4.44642	PSEQ-462-1
T19I,L24del,P25del,P26del,A27del,28insS,G142D,V213G,G339D,S371del,372insF,372insA,372insP,372insF,372insF,S373del,F374del,S375del,T376del,D405N,R408S,K417N,A435S,N440K,L452Q,S477del,T478del,479insN,479insK,E484A,F486del,Q493del,Q498R,N501Y,Y505H,D614G,H655Y,N679K,P681H,N764K,D796Y,Q954H,N969K	4.75229	-4.4478	PSEQ-324-1
T19I,L24del,P25del,P26del,A27del,28insS,H69del,V70del,G142D,V213G,G339D,S371del,372insF,372insA,372insP,372insF,372insF,S373del,F374del,S375del,T376del,D405N,R408S,K417N,N440K,L452Q,S477del,T478del,479insN,479insK,E484A,F486V,Q498R,N501Y,Y505H,A522P,D614G,H655Y,N679K,P681H,N764K,D796Y,Q954H,N969K	4.7121	-4.44855	PSEQ-237-2
T19I,L24del,P25del,P26del,A27del,28insS,H69del,V70del,G142D,V213G,G339D,S371del,372insF,372insA,372insP,372insF,372insF,S373del,F374del,S375del,T376del,D405N,R408S,K417N,L452R,S477del,T478del,479insN,479insK,E484A,F486V,Q498R,N501Y,Y505H,D614G,H655Y,N679K,P681H,N764K,D796Y,Q954H,N969K	4.49392	-4.44861	PSEQ-20-34
T19I,L24del,P25del,P26del,A27del,28insS,H69del,V70del,G142D,V213G,G339D,S371del,372insF,372insA,372insP,372insF,372insF,S373del,F374del,S375del,T376del,D405N,R408S,K417N,L452R,S477del,T478del,479insN,479insK,E484A,F486V,Q498R,N501Y,Y505H,D614G,H655Y,N679K,P681H,N764K,D796Y,Q954H,N969K	4.49392	-4.44861	PSEQ-33-24
T19I,L24del,P25del,P26del,A27del,28insS,H69del,V70del,G142D,V213G,G339D,S371del,372insF,372insA,372insP,372insF,372insF,S373del,F374del,S375del,T376del,D405N,R408S,K417N,N439del,L452R,S477del,T478del,479insN,479insK,E484A,F486V,Q498R,N501Y,Y505H,D614G,H655Y,N679K,P681H,N764K,D796Y,Q954H,N969K	4.48424	-4.44861	PSEQ-26-29
T19I,L24del,P25del,P26del,A27del,28insS,H69del,V70del,G142D,V213G,G339D,S371del,372insF,372insA,372insP,372insF,372insF,S373del,F374del,S375del,T376del,D405N,R408S,K417N,N439del,L452R,S477del,T478del,479insN,479insK,E484A,F486V,Q498R,N501Y,Y505H,D614G,H655Y,N679K,P681H,N764K,D796Y,Q954H,N969K	4.48424	-4.44861	PSEQ-37-23
T19I,L24del,P25del,P26del,A27del,28insS,H69del,V70del,G142D,N148del,V213G,G339D,S371del,372insF,372insA,372insP,372insF,372insF,S373del,F374del,S375del,T376del,D405N,R408S,K417N,N439del,L452R,S477del,T478del,479insN,479insK,E484A,F486V,Q498R,N501Y,Y505H,D614G,H655Y,N679K,P681H,R685del,N764K,D796Y,Q954H,N969K	4.43148	-4.44861	PSEQ-523-1
T19I,L24del,P25del,P26del,A27del,28insS,H69del,V70del,G142D,V213G,G339D,S371del,372insF,372insA,372insP,372insF,372insF,S373del,F374del,S375del,T376del,D405N,R408S,K417N,N439del,L452R,S477del,T478del,479insN,479insK,E484A,F486V,Q498R,N501Y,Y505H,D614G,H655Y,N679K,P681H,R685del,N764K,D796Y,Q954H,N969K	4.37054	-4.44861	PSEQ-481-1
T19I,L24del,P25del,P26del,A27del,28insS,H69del,V70del,G142D,V213G,G339D,R346S,S371del,372insF,372insA,372insP,372insF,372insF,S373del,F374del,S375del,T376del,D405N,R408S,K417N,N440K,L452R,S477del,T478del,479insN,479insK,E484A,F486V,Q498R,N501Y,Y505H,D614G,H655Y,N658S,N679K,P681H,N764K,D796Y,Q954H,N969K	4.55374	-4.45021	PSEQ-56-14
T19I,L24del,P25del,P26del,A27del,28insS,H69del,V70del,G142D,V213G,G339D,R346T,S371del,372insF,372insA,372insP,372insF,372insF,S373del,F374del,S375del,T376del,D405N,R408S,K417N,L452R,S477del,T478del,479insN,479insK,E484A,F486V,Q498R,N501Y,Y505H,D614G,H655Y,N679K,P681H,N764K,D796Y,Q954H,N969K	4.49108	-4.45364	PSEQ-283-1
T19I,L24del,P25del,P26del,A27del,28insS,H69del,V70del,G142D,V213G,G339D,S371del,372insF,372insA,372insP,372insF,372insF,S373del,F374del,S375del,T376del,D405N,R408S,K417N,N439del,N450D,L452R,S477del,T478del,479insN,479insK,E484A,F486V,Q498R,N501Y,Y505H,D614G,H655Y,N679K,P681H,N764K,D796Y,Q954H,N969K	4.53956	-4.45403	PSEQ-479-1
T19I,L24del,P25del,P26del,A27del,28insS,G142D,V213G,G339D,S371del,372insF,372insA,372insP,372insF,372insF,S373del,F374del,S375del,T376del,D405N,R408S,K417N,N439del,L452R,S477del,T478del,479insN,479insK,E484A,F486del,Q493del,Q498R,N501Y,Y505H,D614G,H655Y,N679K,P681H,N764K,D796Y,Q954H,N969K	4.46218	-4.45416	PSEQ-323-1
T19I,L24del,P25del,P26del,A27del,28insS,G142D,V213G,G339D,S371del,372insF,372insA,372insP,372insF,372insF,S373del,F374del,S375del,T376del,D405N,R408S,K417N,L452R,S477del,T478del,479insN,479insK,E484A,F486del,Q493del,Q498R,N501Y,Y505H,D614G,H655Y,N679K,P681H,N764K,D796Y,Q954H,N969K	4.44462	-4.45416	PSEQ-322-1
T19I,L24del,P25del,P26del,A27del,28insS,H69del,V70del,T76I,G142D,V213G,G339D,R346T,S371del,372insF,372insA,372insP,372insF,372insF,S373del,F374del,S375del,T376del,D405N,R408S,K417N,N440K,V445A,L452M,S477del,T478del,479insN,479insK,E484A,Q493R,Q498R,N501Y,Y505H,D614G,H655Y,N658S,N679K,P681H,N764K,D796Y,Q954H,N969K	4.79714	-4.45442	PSEQ-397-1
T19I,L24del,P25del,P26del,A27del,28insS,G142D,V213G,G339D,R346S,S371del,372insF,372insA,372insP,372insF,372insF,S373del,F374del,S375del,T376del,D405N,R408S,K417N,N440K,L452R,S477del,T478del,479insN,479insK,E484A,F486del,Q493del,Q498R,N501Y,Y505H,D614G,H655Y,N658S,N679K,P681H,N764K,D796Y,Q954H,N969K	4.49514	-4.45511	PSEQ-210-2
T19I,L24del,P25del,P26del,A27del,28insS,H69del,V70del,G142D,N149I,V213G,G339D,S371del,372insF,372insA,372insP,372insF,372insF,S373del,F374del,S375del,T376del,D405N,R408S,K417N,433insI,I434del,A435del,436insS,N440del,L441del,D442del,S443del,V445del,G447del,N448del,Y449del,N450del,Y451del,L452del,Y453del,454insM,L455del,F456del,K458del,S459del,N460del,L461del,K462del,P463del,F464del,R466del,I468del…	4.99222	-4.45522	PSEQ-457-1
T19I,L24del,P25del,P26del,A27del,28insS,H69del,V70del,T76I,G142D,V213G,G339D,S371del,372insF,372insA,372insP,372insF,372insF,S373del,F374del,S375del,T376del,D405N,R408S,K417N,N439del,L452Q,S477del,T478del,479insN,479insK,E484A,F486V,Q498R,N501Y,Y505H,D614G,H655Y,N679K,P681H,N764K,D796Y,Q954H,N969K	4.69442	-4.45572	PSEQ-55-15
T19I,L24del,P25del,P26del,A27del,28insS,H69del,V70del,T76I,G142D,V213G,G339D,S371del,372insF,372insA,372insP,372insF,372insF,S373del,F374del,S375del,T376del,D405N,R408S,K417N,L452Q,S477del,T478del,479insN,479insK,E484A,F486V,Q498R,N501Y,Y505H,D614G,H655Y,N679K,P681H,N764K,D796Y,Q954H,N969K	4.69006	-4.45572	PSEQ-43-20
T19I,L24del,P25del,P26del,A27del,28insS,H69del,V70del,T76I,G142D,N148del,V213G,G339D,S371del,372insF,372insA,372insP,372insF,372insF,S373del,F374del,S375del,T376del,D405N,R408S,K417N,L452Q,S477del,T478del,479insN,479insK,E484A,F486V,Q498R,N501Y,Y505H,D614G,H655Y,N679K,P681H,R685del,N764K,D796Y,Q954H,N969K	4.64118	-4.45572	PSEQ-443-1
T19I,L24del,P25del,P26del,A27del,28insS,H69del,V70del,T76I,G142D,V213G,G339D,S371del,372insF,372insA,372insP,372insF,372insF,S373del,F374del,S375del,T376del,D405N,R408S,K417N,N440K,L452Q,L461I,S477del,T478del,479insN,479insK,E484A,F486V,Q498R,N501Y,Y505H,D614G,H655Y,N679K,P681H,N764K,D796Y,Q954H,N969K	4.79875	-4.45604	PSEQ-360-1
T19I,L24del,P25del,P26del,A27del,28insS,G142D,V213G,G339D,S371del,372insF,372insA,372insP,372insF,372insF,S373del,F374del,S375del,T376del,D405N,R408S,K417N,N440K,K444M,L452Q,S477del,T478del,479insN,479insK,E484A,F486del,Q493del,Q498R,N501Y,Y505H,D614G,H655Y,N679K,P681H,N764K,D796Y,Q954H,N969K	4.60109	-4.45623	PSEQ-318-1
T19I,L24del,P25del,P26del,A27del,28insS,H69del,V70del,T76I,G142D,V213G,G339D,R346S,S371del,372insF,372insA,372insP,372insF,372insF,S373del,F374del,S375del,T376del,D405N,R408S,K417N,N440K,L452Q,S477del,T478del,479insN,479insK,E484A,F486V,Q498R,N501Y,Y505H,D614G,H655Y,N658S,N679K,P681H,N764K,D796Y,Q954H,N969K	4.81764	-4.4564	PSEQ-134-5
T19I,L24del,P25del,P26del,A27del,28insS,H69del,V70del,G142D,V213G,G339D,S371del,372insF,372insA,372insP,372insF,372insF,S373del,F374del,S375del,T376del,D405N,R408S,K417N,N440K,L452Q,S477del,T478del,479insN,479insK,E484A,F486V,Q498R,N501Y,Y505H,A522del,T523del,K528del,D614G,H655Y,N679K,P681H,N764K,D796Y,Q954H,N969K	4.99295	-4.45832	PSEQ-239-2
T19I,L24del,P25del,P26del,A27del,28insS,H69del,V70del,G142D,V213G,G339D,S371del,372insF,372insA,372insP,372insF,372insF,S373del,F374del,S375del,T376del,D405N,R408S,K417N,N440K,L452Q,S477del,T478del,479insN,479insK,E484A,F486V,Q498R,N501Y,Y505H,A522del,T523del,D614G,H655Y,N679K,P681H,N764K,D796Y,Q954H,N969K	4.92514	-4.45832	PSEQ-238-2
T19I,L24del,P25del,P26del,A27del,28insS,H69del,V70del,G142D,V213G,G339D,S371del,372insF,372insA,372insP,372insF,372insF,S373del,F374del,S375del,T376del,D405N,R408S,K417N,N440K,L452Q,S477del,T478del,479insN,479insK,E484A,F486V,Q498R,N501Y,Y505H,A522del,T523del,D614G,H655Y,N679K,P681H,R685del,N764K,D796Y,Q954H,N969K	4.82664	-4.45832	PSEQ-466-1
T19I,L24del,P25del,P26del,A27del,28insS,H69del,V70del,G142D,N148del,V213G,G339D,S371del,372insF,372insA,372insP,372insF,372insF,S373del,F374del,S375del,T376del,D405N,R408S,K417N,N440K,L452Q,S477del,T478del,479insN,479insK,E484A,F486V,G496del,Q498R,N501Y,Y505H,D614G,H655Y,N679K,P681H,N764K,D796Y,Q954H,N969K	4.80805	-4.45832	PSEQ-254-2
T19I,L24del,P25del,P26del,A27del,28insS,H69del,V70del,G142D,V213G,G339D,R346del,S371del,372insF,372insA,372insP,372insF,372insF,S373del,F374del,S375del,T376del,D405N,R408S,K417N,N440K,L452Q,S477del,T478del,479insN,479insK,E484A,F486V,Q498R,N501Y,Y505H,D614G,H655Y,N679K,P681H,N764K,D796Y,Q954H,N969K	4.80745	-4.45832	PSEQ-88-10
T19I,L24del,P25del,P26del,A27del,28insS,H69del,V70del,G142D,V213G,G339D,S371del,372insF,372insA,372insP,372insF,372insF,S373del,F374del,S375del,T376del,D405N,R408S,K417N,V433del,I434del,A435del,N440K,L452Q,S477del,T478del,479insN,479insK,E484A,F486V,Q498R,N501Y,Y505H,D614G,H655Y,N679K,P681H,N764K,D796Y,Q954H,N969K	4.75074	-4.45832	PSEQ-244-2
T19I,L24del,P25del,P26del,A27del,28insS,H69del,V70del,G142D,V213G,G339D,S371del,372insF,372insA,372insP,372insF,372insF,S373del,F374del,S375del,T376del,D405N,R408S,K417N,N440K,L452Q,S477del,T478del,479insN,479insK,E484A,F486V,Q498R,N501Y,Y505H,K528del,D614G,H655Y,N679K,P681H,N764K,D796Y,Q954H,N969K	4.75043	-4.45832	PSEQ-236-2
T19I,L24del,P25del,P26del,A27del,28insS,H69del,V70del,G142D,V213G,G339D,S371del,372insF,372insA,372insP,372insF,372insF,S373del,F374del,S375del,T376del,D405N,R408S,K417N,N440K,L452Q,S477del,T478del,479insN,479insK,E484A,F486V,Q498R,N501Y,Y505H,D614G,H655Y,N679K,P681H,N764K,D796Y,Q954H,N969K	4.67173	-4.45832	PSEQ-4-915
T19I,L24del,P25del,P26del,A27del,28insS,H69del,V70del,G142D,N148del,V213G,G339D,S371del,372insF,372insA,372insP,372insF,372insF,S373del,F374del,S375del,T376del,D405N,R408S,K417N,N440K,L452Q,S477del,T478del,479insN,479insK,E484A,F486V,Q498R,N501Y,Y505H,D614G,H655Y,N679K,P681H,R685del,N764K,D796Y,Q954H,N969K	4.63791	-4.45832	PSEQ-77-12
T19I,L24del,P25del,P26del,A27del,28insS,H69del,V70del,G142D,V213G,G339D,S371del,372insF,372insA,372insP,372insF,372insF,S373del,F374del,S375del,T376del,D405N,R408S,K417N,N440K,L452Q,S477del,T478del,479insN,479insR,E484A,F486V,Q498R,N501Y,Y505H,D614G,H655Y,N679K,P681H,N764K,D796Y,Q954H,N969K	4.61755	-4.45832	PSEQ-468-1
T19I,L24del,P25del,P26del,A27del,28insS,H69del,V70del,G142D,V213G,G339D,S371del,372insF,372insA,372insP,372insF,372insF,S373del,F374del,S375del,T376del,D405N,R408S,K417N,N440K,L452Q,E484A,F486V,Q498R,N501Y,Y505H,D614G,H655Y,N679K,P681H,N764K,D796Y,Q954H,N969K	4.61573	-4.45832	PSEQ-240-2
T19I,L24del,P25del,P26del,A27del,28insS,H69del,V70del,G142D,N148del,V213G,G339D,S371del,372insF,372insA,372insP,372insF,372insF,S373del,F374del,S375del,T376del,D405N,R408S,K417N,N440K,K444del,N450del,L452Q,S477del,T478del,479insN,479insK,E484A,F486V,Q498R,N501Y,Y505H,D614G,H655Y,N679K,P681H,N764K,D796Y,Q954H,N969K	4.61478	-4.45832	PSEQ-192-3
T19I,L24del,P25del,P26del,A27del,28insS,H69del,V70del,G142D,N148del,V213G,G339D,S371del,372insF,372insA,372insP,372insF,372insF,S373del,F374del,S375del,T376del,D405N,R408S,K417N,N440K,K444del,N450del,L452Q,F464del,R466del,I468del,S469del,T470del,E471del,S477del,T478del,479insN,479insK,E484A,F486V,Q498R,N501Y,Y505H,D614G,H655Y,N679K,P681H,N764K,D796Y,Q954H,N969K	4.60045	-4.45832	PSEQ-138-5
T19I,L24del,P25del,P26del,A27del,28insS,G142D,V213G,G339D,S371del,372insF,372insA,372insP,372insF,372insF,S373del,F374del,S375del,T376del,D405N,R408S,K417N,N440K,L452Q,S477del,T478del,479insN,479insK,E484A,F486V,Q498R,N501Y,Y505H,D614G,H655Y,N679K,P681H,N764K,D796Y,Q954H,N969K	4.58961	-4.45832	PSEQ-161-3
T19I,L24del,P25del,P26del,A27del,28insS,H69del,V70del,G142D,V213G,G339D,S371del,372insF,372insA,372insP,372insF,372insF,S373del,F374del,S375del,T376del,D405N,R408S,K417N,N440K,L452Q,S477del,T478del,479insN,479insK,E484A,F486V,Q498R,N501Y,Y505H,D614G,H655Y,N679K,P681H,R685del,N764K,D796Y,Q954H,N969K	4.56856	-4.45832	PSEQ-64-13
T19I,L24del,P25del,P26del,A27del,28insS,H69del,V70del,G142D,V213G,G339D,S371del,372insF,372insA,372insP,372insF,372insF,S373del,F374del,S375del,T376del,D405N,R408S,K417N,N440K,K444N,L452Q,S477del,T478del,479insN,479insK,E484A,F486V,Q498R,N501Y,Y505H,D614G,H655Y,N679K,P681H,N764K,D796Y,Q954H,N969K	4.62929	-4.4599	PSEQ-473-1
T19I,L24del,P25del,P26del,A27del,28insS,H69del,V70del,G142D,V213G,G339D,R346T,S371del,372insF,372insA,372insP,372insF,372insF,S373del,F374del,S375del,T376del,D405N,R408S,K417N,N440K,G446S,L452Q,S477del,T478del,479insN,479insK,E484A,F486V,G496S,Q498R,N501Y,Y505H,D614G,H655Y,N658S,N679K,P681H,N764K,D796Y,Q954H,N969K	4.81397	-4.46089	PSEQ-249-2
T19I,L24del,P25del,P26del,A27del,28insS,H69del,V70del,T76I,G142D,V213G,G339D,S371del,372insF,372insA,372insP,372insF,372insF,S373del,F374del,S375del,T376del,D405N,R408S,K417N,L452Q,S477del,T478del,479insN,479insK,E484A,F486del,Q493del,Q498R,N501Y,Y505H,D614G,H655Y,N679K,P681H,N764K,D796Y,Q954H,N969K	4.73708	-4.46135	PSEQ-379-1
T19I,L24del,P25del,P26del,A27del,28insS,T76I,G142D,V213G,G339D,R346S,S371del,372insF,372insA,372insP,372insF,372insF,S373del,F374del,S375del,T376del,D405N,R408S,K417N,N440K,L452Q,S477del,T478del,479insN,479insK,E484A,F486del,Q493del,Q498R,N501Y,Y505H,D614G,H655Y,N658S,N679K,P681H,N764K,D796Y,Q954H,N969K	4.78081	-4.46136	PSEQ-205-2
T19I,L24del,P25del,P26del,A27del,28insS,H69del,V70del,T76I,G142D,V213G,G339D,S371del,372insF,372insA,372insP,372insF,372insF,S373del,F374del,S375del,T376del,D405N,R408S,K417N,N439del,L452R,S477del,T478del,479insN,479insK,E484A,Q493R,Q498R,N501Y,Y505H,D614G,H655Y,N679K,P681H,N764K,D796Y,Q954H,N969K	4.72634	-4.46146	PSEQ-386-1
T19I,L24del,P25del,P26del,A27del,28insS,H69del,V70del,G142D,V213G,G339D,R346T,S371del,372insF,372insA,372insP,372insF,372insF,S373del,F374del,S375del,T376del,D405N,R408S,K417N,N440K,V445A,L452Q,S477del,T478del,479insN,479insK,E484A,F486V,Q498R,N501Y,Y505H,D614G,H655Y,N658S,N679K,P681H,N764K,D796Y,Q954H,N969K	4.70478	-4.46147	PSEQ-137-5
T19I,L24del,P25del,P26del,A27del,28insS,H69del,V70del,G142D,V213G,G339D,R346T,S371del,372insF,372insA,372insP,372insF,372insF,S373del,F374del,S375del,T376del,D405N,R408S,K417N,N440K,L452Q,S477del,T478del,479insN,479insK,E484A,F486V,Q498R,N501Y,Y505H,D614G,H655Y,N679K,P681H,N764K,D796Y,Q954H,N969K	4.68823	-4.46271	PSEQ-36-24
T19I,L24del,P25del,P26del,A27del,28insS,H69del,V70del,G142D,V213G,G339D,S371del,372insF,372insA,372insP,372insF,372insF,S373del,F374del,S375del,T376del,D405N,R408S,K417N,N440K,N450D,L452Q,S477del,T478del,479insN,479insK,E484A,F486V,Q498R,N501Y,Y505H,D614G,H655Y,N679K,P681H,N764K,D796Y,Q954H,N969K	4.71055	-4.46308	PSEQ-235-2
T19I,L24del,P25del,P26del,A27del,28insS,H69del,V70del,G142D,N148del,V213G,G339D,S371del,372insF,372insA,372insP,372insF,372insF,S373del,F374del,S375del,T376del,D405N,R408S,K417N,N440K,K444del,N450del,L452R,F464del,R466del,I468del,S469del,T470del,E471del,S477del,T478del,479insN,479insK,E484A,Q493R,Q498R,N501Y,Y505H,D614G,H655Y,N679K,P681H,N764K,D796Y,Q954H,N969K	4.82054	-4.46407	PSEQ-518-1
T19I,L24del,P25del,P26del,A27del,28insS,H69del,V70del,G142D,V213G,G339D,S371del,372insF,372insA,372insP,372insF,372insF,S373del,F374del,S375del,T376del,D405N,R408S,K417N,N440K,L452R,S477del,T478del,479insN,479insK,E484A,Q493R,Q498R,N501Y,Y505H,D614G,H655Y,N679K,P681H,N764K,D796Y,Q954H,N969K	4.56818	-4.46407	PSEQ-40-21
T19I,L24del,P25del,P26del,A27del,28insS,H69del,V70del,G142D,V213G,G339D,S371del,372insF,372insA,372insP,372insF,372insF,S373del,F374del,S375del,T376del,D405N,R408S,K417N,N440K,L452Q,S477del,T478del,479insN,479insK,E484A,F486del,Q493del,Q498R,N501Y,Y505H,D614G,H655Y,N679K,P681H,N764K,D796Y,Q954H,N969K	4.70372	-4.46408	PSEQ-66-12
T19I,L24del,P25del,P26del,A27del,28insS,H69del,V70del,G142D,V213G,G339D,S371del,372insF,372insA,372insP,372insF,372insF,S373del,F374del,S375del,T376del,D405N,R408S,K417N,N440K,L452Q,S477del,T478del,479insN,479insK,E484A,F486del,Q493del,Q498R,N501Y,Y505H,D614G,H655Y,N679K,P681H,R685del,N764K,D796Y,Q954H,N969K	4.60535	-4.46408	PSEQ-467-1
T19I,L24del,P25del,P26del,A27del,28insS,G142D,V213G,G339D,S371del,372insF,372insA,372insP,372insF,372insF,S373del,F374del,S375del,T376del,D405N,R408S,K417N,N440K,L452Q,S477del,T478del,479insN,479insK,E484A,F486del,Q493del,Q498R,N501Y,Y505H,D614G,H655Y,N679K,P681H,N764K,D796Y,Q954H,N969K	4.60054	-4.46408	PSEQ-12-66
T19I,L24del,P25del,P26del,A27del,28insS,H69del,V70del,G142D,V213G,G339D,S371del,372insF,372insA,372insP,372insF,372insF,S373del,F374del,S375del,T376del,D405N,R408S,K417N,N440K,L452Q,S477del,T478del,479insN,479insK,E484A,Q498R,N501Y,Y505H,D614G,H655Y,N679K,P681H,N764K,D796Y,Q954H,N969K	4.58236	-4.46408	PSEQ-465-1
T19I,L24del,P25del,P26del,A27del,28insS,G142D,N148del,V213G,G339D,S371del,372insF,372insA,372insP,372insF,372insF,S373del,F374del,S375del,T376del,D405N,R408S,K417N,N440K,L452Q,S477del,T478del,479insN,479insK,E484A,F486del,Q493del,Q498R,N501Y,Y505H,D614G,H655Y,N679K,P681H,R685del,N764K,D796Y,Q954H,N969K	4.57273	-4.46408	PSEQ-338-1
T19I,L24del,P25del,P26del,A27del,28insS,G142D,V213G,G339D,S371del,372insF,372insA,372insP,372insF,372insF,S373del,F374del,S375del,T376del,D405N,R408S,K417N,N440K,L452Q,S477del,T478del,479insN,479insK,E484A,F486del,Q493del,Q498R,N501Y,Y505H,D614G,H655Y,N679K,P681H,R685del,N764K,D796Y,Q954H,N969K	4.52318	-4.46408	PSEQ-312-1
T19I,L24del,P25del,P26del,A27del,28insS,G142D,V213G,G339D,S371del,372insF,372insA,372insP,372insF,372insF,S373del,F374del,S375del,T376del,D405N,R408S,K417N,N440K,L452Q,S477del,T478del,479insN,479insK,E484A,Q498R,N501Y,Y505H,D614G,H655Y,N679K,P681H,N764K,D796Y,Q954H,N969K	4.5072	-4.46408	PSEQ-140-4
T19I,L24del,P25del,P26del,A27del,28insS,H69del,V70del,G142D,V213G,G339D,S371del,372insF,372insA,372insP,372insF,372insF,S373del,F374del,S375del,T376del,D405N,R408S,K417N,N440K,L452R,F486V,D614G,H655Y,N679K,P681H,N764K,D796Y,Q954H,N969K	4.37224	-4.46575	PSEQ-152-4
T19I,L24del,P25del,P26del,A27del,28insS,H69del,V70del,G142D,N148del,V213G,G339D,S371del,372insF,372insA,372insP,372insF,372insF,S373del,F374del,S375del,T376del,D405N,R408S,K417N,N440del,L441del,D442del,S443del,V445del,G446del,Y449del,N450del,Y451del,L452del,Y453del,L455del,F456del,K458del,S459del,N460del,L461del,K462del,P463del,464insR,R466del,I468del,S469del,T470del,E471del,S477del,T478del,479in…	4.81147	-4.46704	PSEQ-525-1
T19I,L24del,P25del,P26del,A27del,28insS,H69del,V70del,G142D,V213G,G339D,S371del,372insF,372insA,372insP,372insF,372insF,S373del,F374del,S375del,T376del,D405N,R408S,K417N,N439del,S477del,T478del,479insN,479insK,E484A,F486V,Q498R,N501Y,Y505H,D614G,H655Y,N679K,P681H,N764K,D796Y,Q954H,N969K	4.50197	-4.46704	PSEQ-280-1
T19I,L24del,P25del,P26del,A27del,28insS,H69del,V70del,G142D,V213G,G339D,S371del,372insF,372insA,372insP,372insF,372insF,S373del,F374del,S375del,T376del,D405N,R408S,K417N,N439del,L452del,S477del,T478del,479insN,479insK,E484A,F486V,Q498R,N501Y,Y505H,D614G,H655Y,N679K,P681H,N764K,D796Y,Q954H,N969K	4.49469	-4.46704	PSEQ-281-1
T19I,L24del,P25del,P26del,A27del,28insS,H69del,V70del,G142D,V213G,G339D,S371del,372insF,372insA,372insP,372insF,372insF,S373del,F374del,S375del,T376del,D405N,R408S,K417N,S477del,T478del,479insN,479insK,E484A,F486V,Q498R,N501Y,Y505H,D614G,H655Y,N679K,P681H,N764K,D796Y,Q954H,N969K	4.44592	-4.46704	PSEQ-279-1
T19I,L24del,P25del,P26del,A27del,28insS,H69del,V70del,G142D,V213G,G339D,R346T,S371del,372insF,372insA,372insP,372insF,372insF,S373del,F374del,S375del,T376del,D405N,R408S,K417N,N440K,L452R,S477del,T478del,479insN,479insK,E484A,Q493R,Q498R,N501Y,Y505H,D614G,H655Y,N679K,P681H,N764K,D796Y,Q954H,N969K	4.53766	-4.46821	PSEQ-494-1
T19I,L24del,P25del,P26del,A27del,28insS,G142D,V213G,G339D,R346T,S371del,372insF,372insA,372insP,372insF,372insF,S373del,F374del,S375del,T376del,D405N,R408S,K417N,N440K,L452Q,S477del,T478del,479insN,479insK,E484A,F486del,Q493del,Q498R,N501Y,Y505H,D614G,H655Y,N679K,P681H,N764K,D796Y,Q954H,N969K	4.61956	-4.4684	PSEQ-328-1
T19I,L24del,P25del,P26del,A27del,28insS,G142D,V213G,G339D,R346T,S371del,372insF,372insA,372insP,372insF,372insF,S373del,F374del,S375del,T376del,D405N,R408S,K417N,N440K,L452Q,S477del,T478del,479insN,479insK,E484A,F486del,Q493del,Q498R,N501Y,Y505H,D614G,H655Y,N679K,P681H,R685del,N764K,D796Y,Q954H,N969K	4.55485	-4.4684	PSEQ-329-1
17insM,17insP,17insL,17insF,19insI,R21del,L24del,P25del,P26del,A27del,28insS,S50L,H69del,V70del,V127F,G142D,Y144del,F157del,R158del,159insS,159insG,N211del,L212del,V213del,214insI,214insG,L216F,H245N,A264D,I332V,G339H,K356T,S371del,372insF,372insA,372insP,372insF,372insF,S373del,F374del,S375del,T376del,R403K,D405N,R408S,K417N,N440K,V445del,G446del,447insH,447insS,N450D,L452W,F456V,N460K,S477del,T…	6.8952	-4.46885	BA.2.86|WYC29560.1
T19I,L24del,P25del,P26del,A27del,28insS,H69del,V70del,T76I,G142D,V213G,G339D,R346T,S371del,372insF,372insA,372insP,372insF,372insF,S373del,F374del,S375del,T376del,D405N,R408S,K417N,L452M,S477del,T478del,479insN,479insK,E484A,F486V,Q498R,N501Y,Y505H,D614G,H655Y,N658S,N679K,P681H,N764K,D796Y,Q954H,N969K	4.73277	-4.4697	PSEQ-422-1
T19I,L24del,P25del,P26del,A27del,28insS,H69del,V70del,T76I,G142D,V213G,G339D,R346T,S371del,372insF,372insA,372insP,372insF,372insF,S373del,F374del,S375del,T376del,D405N,R408S,K417N,N439del,L452M,S477del,T478del,479insN,479insK,E484A,F486V,Q498R,N501Y,Y505H,D614G,H655Y,N658S,N679K,P681H,N764K,D796Y,Q954H,N969K	4.64455	-4.4697	PSEQ-428-1
T19I,L24del,P25del,P26del,A27del,28insS,H69del,V70del,T76I,G142D,V213G,G339D,S371del,372insF,372insA,372insP,372insF,372insF,S373del,F374del,S375del,T376del,D405N,R408S,K417N,N440K,L452Q,S477del,T478del,479insN,479insK,E484A,Q493R,Q498R,N501Y,Y505H,D614G,H655Y,N679K,P681H,N764K,D796Y,Q954H,N969K	4.82501	-4.4702	PSEQ-48-16
T19I,L24del,P25del,P26del,A27del,28insS,H69del,V70del,T76I,G142D,V213G,G339D,R346T,S371del,372insF,372insA,372insP,372insF,372insF,S373del,F374del,S375del,T376del,D405N,R408S,K417N,N440K,V445A,L452Q,S477del,T478del,479insN,479insK,E484A,Q493R,Q498R,N501Y,Y505H,D614G,H655Y,N658S,N679K,P681H,N764K,D796Y,Q954H,N969K	4.78641	-4.47185	PSEQ-399-1
T19I,L24del,P25del,P26del,A27del,28insS,H69del,V70del,G142D,V213G,G339D,R346T,S371del,372insF,372insA,372insP,372insF,372insF,S373del,F374del,S375del,T376del,D405N,R408S,K417N,N440K,L452M,S477del,T478del,479insN,479insK,E484A,F486V,Q498R,N501Y,Y505H,D614G,H655Y,N658S,N679K,P681H,N764K,D796Y,Q954H,N969K	4.61261	-4.47208	PSEQ-126-6
T19I,L24del,P25del,P26del,A27del,28insS,H69del,V70del,T76I,G142D,V213G,G339D,S371del,372insF,372insA,372insP,372insF,372insF,S373del,F374del,S375del,T376del,D405N,R408S,K417N,N440K,L452Q,F486V,D614G,H655Y,N679K,P681H,N764K,D796Y,Q954H,N969K	4.63059	-4.47308	PSEQ-366-1
T19I,L24del,P25del,P26del,A27del,28insS,G142D,N148del,V213G,G339D,S371del,372insF,372insA,372insP,372insF,372insF,S373del,F374del,S375del,T376del,D405N,R408S,K417N,N440K,L452R,I472del,Y473del,Q474del,A475del,G476del,S477del,T478del,P479del,N481del,G482del,V483del,E484del,G485del,F486del,N487del,C488del,Y489del,F490del,L492del,Q493del,S494del,Y495del,Q498del,P499del,T500del,N501del,V503del,G504del…	5.11873	-4.47329	PSEQ-339-1
T19I,L24del,P25del,P26del,A27del,28insS,H69del,V70del,G142D,V213G,G339D,S371del,372insF,372insA,372insP,372insF,372insF,S373del,F374del,S375del,T376del,D405N,R408S,K417N,N440K,L452R,S477del,T478del,479insN,479insK,E484A,F486V,Q498R,N501Y,Y505del,Q506del,V510del,V511del,V512del,L513del,S514del,F515del,E516del,L517del,L518del,H519del,A520del,A522del,T523del,K528del,D614G,H655Y,N679K,P681H,N764K,D79…	5.34971	-4.47441	PSEQ-87-10
T19I,L24del,P25del,P26del,A27del,28insS,H69del,V70del,T76I,G142D,V213G,G339D,S371del,372insF,372insA,372insP,372insF,372insF,S373del,F374del,S375del,T376del,D405N,R408S,K417N,N440K,L452Q,S477del,T478del,479insN,479insK,E484A,F486V,Q498R,N501Y,Y505del,Q506del,V510del,V511del,V512del,L513del,S514del,F515del,E516del,L517del,L518del,H519del,A520del,A522del,T523del,K528del,D614G,H655Y,N679K,P681H,N764…	5.56938	-4.48035	PSEQ-363-1
T19I,L24del,P25del,P26del,A27del,28insS,H69del,V70del,G142D,V213G,G339D,R346T,S371del,372insF,372insA,372insP,372insF,372insF,S373del,F374del,S375del,T376del,D405N,R408S,K417N,N440K,L452Q,S477del,T478del,479insN,479insK,E484A,F486V,Q498R,N501Y,Y505H,A522P,D614G,H655Y,N658S,N679K,P681H,N764K,D796Y,Q954H,N969K	4.81369	-4.48066	PSEQ-493-1
T19I,L24del,P25del,P26del,A27del,28insS,H69del,V70del,G142D,V213G,G339D,S371del,372insF,372insA,372insP,372insF,372insF,S373del,F374del,S375del,T376del,D405N,R408S,K417N,N440K,S477del,T478del,479insN,479insK,E484A,Q493R,Q498R,N501Y,Y505H,D614G,H655Y,N679K,P681H,N764K,D796Y,Q954H,N969K	4.61807	-4.48236	PSEQ-268-1
T19I,L24del,P25del,P26del,A27del,28insS,G142D,V213G,G339D,S371del,372insF,372insA,372insP,372insF,372insF,S373del,F374del,S375del,T376del,D405N,R408S,K417N,N440K,S477del,T478del,479insN,479insK,E484A,Q493R,Q498R,N501Y,Y505H,D614G,H655Y,N679K,P681H,N764K,D796Y,Q954H,N969K	4.55479	-4.48236	BA.2|BFJ12794.1
T19I,L24del,P25del,P26del,A27del,28insS,H69del,V70del,G142D,V213G,G339D,R346T,S371del,372insF,372insA,372insP,372insF,372insF,S373del,F374del,S375del,T376del,D405N,R408S,K417N,N440K,K444M,L452Q,S477del,T478del,479insN,479insK,E484A,F486V,Q498R,N501Y,Y505H,D614G,H655Y,N658S,N679K,P681H,N764K,D796Y,Q954H,N969K	4.68589	-4.48298	PSEQ-500-1
T19I,L24del,P25del,P26del,A27del,28insS,H69del,V70del,G142D,N148del,V213G,G339D,R346T,S371del,372insF,372insA,372insP,372insF,372insF,S373del,F374del,S375del,T376del,D405N,R408S,K417N,L452R,S477del,T478del,479insN,479insK,E484A,F486V,G496del,Q498R,N501Y,Y505H,D614G,H655Y,N658S,N679K,P681H,N764K,D796Y,Q954H,N969K	4.69633	-4.48351	PSEQ-535-1
T19I,L24del,P25del,P26del,A27del,28insS,H69del,V70del,G142D,V213G,G339D,R346T,S371del,372insF,372insA,372insP,372insF,372insF,S373del,F374del,S375del,T376del,D405N,R408S,K417N,L452R,S477del,T478del,479insN,479insK,E484A,F486V,Q498R,N501Y,Y505H,D614G,H655Y,N658S,N679K,P681H,N764K,D796Y,Q954H,N969K	4.57558	-4.48351	PSEQ-57-14
T19I,L24del,P25del,P26del,A27del,28insS,H69del,V70del,G142D,V213G,G339D,R346T,S371del,372insF,372insA,372insP,372insF,372insF,S373del,F374del,S375del,T376del,D405N,R408S,K417N,N439del,L452R,S477del,T478del,479insN,479insK,E484A,F486V,Q498R,N501Y,Y505H,D614G,H655Y,N658S,N679K,P681H,N764K,D796Y,Q954H,N969K	4.54084	-4.48351	PSEQ-53-15
T19I,L24del,P25del,P26del,A27del,28insS,H69del,V70del,G142D,V213G,G339D,S371del,372insF,372insA,372insP,372insF,372insF,S373del,F374del,S375del,T376del,D405N,R408S,K417N,N440K,L452Q,S477del,T478del,479insN,479insK,E484A,F486V,Q498R,N501Y,Y505H,D614G,H655Y,N658S,N679K,P681H,N764K,D796Y,Q954H,N969K	4.75272	-4.488	PSEQ-74-12
T19I,L24del,P25del,P26del,A27del,28insS,H69del,V70del,T76I,G142D,V213G,G339D,R346T,S371del,372insF,372insA,372insP,372insF,372insF,S373del,F374del,S375del,T376del,D405N,R408S,K417N,L452Q,S477del,T478del,479insN,479insK,E484A,F486V,Q498R,N501Y,Y505H,D614G,H655Y,N658S,N679K,P681H,N764K,D796Y,Q954H,N969K	4.77249	-4.48858	PSEQ-113-7
T19I,L24del,P25del,P26del,A27del,28insS,H69del,V70del,T76I,G142D,V213G,G339D,R346T,S371del,372insF,372insA,372insP,372insF,372insF,S373del,F374del,S375del,T376del,D405N,R408S,K417N,N439del,L452Q,S477del,T478del,479insN,479insK,E484A,F486V,Q498R,N501Y,Y505H,D614G,H655Y,N658S,N679K,P681H,N764K,D796Y,Q954H,N969K	4.75549	-4.48858	PSEQ-100-9
T19I,L24del,P25del,P26del,A27del,28insS,G142D,V213G,G339D,R346T,S371del,372insF,372insA,372insP,372insF,372insF,S373del,F374del,S375del,T376del,D405N,R408S,K417N,L452R,S477del,T478del,479insN,479insK,E484A,F486del,Q493del,Q498R,N501Y,Y505H,D614G,H655Y,N658S,N679K,P681H,N764K,D796Y,Q954H,N969K	4.53781	-4.49015	PSEQ-337-1
T19I,L24del,P25del,P26del,A27del,28insS,H69del,V70del,G142D,N148del,V213G,G339D,R346T,S371del,372insF,372insA,372insP,372insF,372insF,S373del,F374del,S375del,T376del,D405N,R408S,K417N,N440K,L452Q,S477del,T478del,479insN,479insK,E484A,F486V,Q498R,N501Y,Y505H,A522del,T523del,K528del,D614G,H655Y,N658S,N679K,P681H,R685del,N764K,D796Y,Q954H,N969K	5.06053	-4.49096	PSEQ-528-1
T19I,L24del,P25del,P26del,A27del,28insS,H69del,V70del,G142D,V213G,G339D,R346T,S371del,372insF,372insA,372insP,372insF,372insF,S373del,F374del,S375del,T376del,D405N,R408S,K417N,N440K,L452Q,S477del,T478del,479insN,479insK,E484A,F486V,Q498R,N501Y,Y505H,A522del,T523del,D614G,H655Y,N658S,N679K,P681H,N764K,D796Y,Q954H,N969K	4.99511	-4.49096	PSEQ-246-2
T19I,L24del,P25del,P26del,A27del,28insS,H69del,V70del,G142D,N148del,V213G,G339D,R346T,S371del,372insF,372insA,372insP,372insF,372insF,S373del,F374del,S375del,T376del,D405N,R408S,K417N,N440K,L452Q,S477del,T478del,479insN,479insK,E484A,F486V,G496del,Q498R,N501Y,Y505H,D614G,H655Y,N658S,N679K,P681H,N764K,D796Y,Q954H,N969K	4.90164	-4.49096	PSEQ-160-4
T19I,L24del,P25del,P26del,A27del,28insS,H69del,V70del,G142D,V213G,G339D,R346T,S371del,372insF,372insA,372insP,372insF,372insF,S373del,F374del,S375del,T376del,D405N,R408S,K417N,N440K,L452Q,S477del,T478del,479insN,479insK,E484A,F486V,Q498R,N501Y,Y505H,D614G,H655Y,N658S,N679K,P681H,N764K,D796Y,Q954H,N969K	4.77881	-4.49096	PSEQ-8-325
T19I,L24del,P25del,P26del,A27del,28insS,H69del,V70del,G142D,N148del,V213G,G339D,R346T,S371del,372insF,372insA,372insP,372insF,372insF,S373del,F374del,S375del,T376del,D405N,R408S,K417N,N440K,L452Q,S477del,T478del,479insN,479insK,E484A,F486V,Q498R,N501Y,Y505H,D614G,H655Y,N658S,N679K,P681H,R685del,N764K,D796Y,Q954H,N969K	4.76273	-4.49096	PSEQ-194-3
T19I,L24del,P25del,P26del,A27del,28insS,G142D,V213G,G339D,R346T,S371del,372insF,372insA,372insP,372insF,372insF,S373del,F374del,S375del,T376del,D405N,R408S,K417N,N440K,L452Q,S477del,T478del,479insN,479insK,E484A,F486V,Q498R,N501Y,Y505H,D614G,H655Y,N658S,N679K,P681H,N764K,D796Y,Q954H,N969K	4.70976	-4.49096	PSEQ-327-1
T19I,L24del,P25del,P26del,A27del,28insS,H69del,V70del,G142D,V213G,G339D,R346T,S371del,372insF,372insA,372insP,372insF,372insF,S373del,F374del,S375del,T376del,D405N,R408S,K417N,N440K,L452Q,S477del,T478del,479insN,479insK,E484A,F486V,Q498R,N501Y,Y505H,D614G,H655Y,N658S,N679K,P681H,R685del,N764K,D796Y,Q954H,N969K	4.69859	-4.49096	PSEQ-191-3
T19I,L24del,P25del,P26del,A27del,28insS,H69del,V70del,G142D,N148del,V213G,G339D,R346T,S371del,372insF,372insA,372insP,372insF,372insF,S373del,F374del,S375del,T376del,D405N,R408S,K417N,N440K,K444del,N450del,L452Q,S477del,T478del,479insN,479insK,E484A,F486V,Q498R,N501Y,Y505H,D614G,H655Y,N658S,N679K,P681H,N764K,D796Y,Q954H,N969K	4.66107	-4.49096	PSEQ-532-1
T19I,L24del,P25del,P26del,A27del,28insS,H69del,V70del,G142D,N148del,V213G,G339D,R346T,S371del,372insF,372insA,372insP,372insF,372insF,S373del,F374del,S375del,T376del,D405N,R408S,K417N,N440K,K444del,N450del,L452Q,F464del,R466del,I468del,S469del,T470del,E471del,S477del,T478del,479insN,479insK,E484A,F486V,Q498R,N501Y,Y505H,D614G,H655Y,N658S,N679K,P681H,N764K,D796Y,Q954H,N969K	4.65991	-4.49096	PSEQ-533-1
T19I,L24del,P25del,P26del,A27del,28insS,H69del,V70del,G142D,V213G,G339D,R346T,S371del,372insF,372insA,372insP,372insF,372insF,S373del,F374del,S375del,T376del,D405N,R408S,K417N,N440K,K444N,L452Q,S477del,T478del,479insN,479insK,E484A,F486V,Q498R,N501Y,Y505H,D614G,H655Y,N658S,N679K,P681H,N764K,D796Y,Q954H,N969K	4.7178	-4.49111	PSEQ-501-1
T19I,L24del,P25del,P26del,A27del,28insS,H69del,V70del,T76I,G142D,V213G,G339D,R346T,S371del,372insF,372insA,372insP,372insF,372insF,S373del,F374del,S375del,T376del,D405N,R408S,K417N,N450D,L452Q,S477del,T478del,479insN,479insK,E484A,F486V,Q498R,N501Y,Y505H,D614G,H655Y,N658S,N679K,P681H,N764K,D796Y,Q954H,N969K	4.83424	-4.49175	PSEQ-421-1
T19I,L24del,P25del,P26del,A27del,28insS,H69del,V70del,T76I,G142D,V213G,G339D,R346T,S371del,372insF,372insA,372insP,372insF,372insF,S373del,F374del,S375del,T376del,D405N,R408S,K417N,L452R,S477del,T478del,479insN,479insK,E484A,Q493R,Q498R,N501Y,Y505H,D614G,H655Y,N658S,N679K,P681H,N764K,D796Y,Q954H,N969K	4.72692	-4.49384	PSEQ-424-1
T19I,L24del,P25del,P26del,A27del,28insS,H69del,V70del,G142D,V213G,G339D,R346T,S371del,372insF,372insA,372insP,372insF,372insF,S373del,F374del,S375del,T376del,D405N,R408S,K417N,N440K,N450D,L452Q,S477del,T478del,479insN,479insK,E484A,F486V,Q498R,N501Y,Y505H,D614G,H655Y,N658S,N679K,P681H,N764K,D796Y,Q954H,N969K	4.80781	-4.49404	PSEQ-245-2
T19I,L24del,P25del,P26del,A27del,28insS,T76I,G142D,V213G,G339D,R346T,S371del,372insF,372insA,372insP,372insF,372insF,S373del,F374del,S375del,T376del,D405N,R408S,K417N,L452Q,S477del,T478del,479insN,479insK,E484A,F486del,Q493del,Q498R,N501Y,Y505H,D614G,H655Y,N658S,N679K,P681H,N764K,D796Y,Q954H,N969K	4.76932	-4.49515	PSEQ-207-2
T19I,L24del,P25del,P26del,A27del,28insS,H69del,V70del,G142D,V213G,G339D,R346T,S371del,372insF,372insA,372insP,372insF,372insF,S373del,F374del,S375del,T376del,D405N,R408S,K417N,N440K,L452R,S477del,T478del,479insN,479insK,E484A,Q493R,Q498R,N501Y,Y505H,D614G,H655Y,N658S,N679K,P681H,N764K,D796Y,Q954H,N969K	4.61153	-4.49623	PSEQ-102-9
T19I,L24del,P25del,P26del,A27del,28insS,G142D,V213G,G339D,R346T,S371del,372insF,372insA,372insP,372insF,372insF,S373del,F374del,S375del,T376del,D405N,R408S,K417N,N440K,L452Q,S477del,T478del,479insN,479insK,E484A,F486del,Q493del,Q498R,N501Y,Y505H,A522del,T523del,K528del,D614G,H655Y,N658S,N679K,P681H,N764K,D796Y,Q954H,N969K	5.01177	-4.49764	PSEQ-330-1
T19I,L24del,P25del,P26del,A27del,28insS,H69del,V70del,G142D,N148del,V213G,G339D,R346T,S371del,372insF,372insA,372insP,372insF,372insF,S373del,F374del,S375del,T376del,D405N,R408S,K417N,N440K,L452Q,S477del,T478del,479insN,479insK,E484A,F486del,Q493del,G496del,Q498R,N501Y,Y505H,D614G,H655Y,N658S,N679K,P681H,N764K,D796Y,Q954H,N969K	4.83672	-4.49764	PSEQ-529-1
T19I,L24del,P25del,P26del,A27del,28insS,H69del,V70del,G142D,V213G,G339D,R346T,S371del,372insF,372insA,372insP,372insF,372insF,S373del,F374del,S375del,T376del,D405N,R408S,K417N,N440K,L452Q,S477del,T478del,479insN,479insK,E484A,F486del,Q493del,Q498R,N501Y,Y505H,D614G,H655Y,N658S,N679K,P681H,N764K,D796Y,Q954H,N969K	4.79113	-4.49764	PSEQ-155-4
T19I,L24del,P25del,P26del,A27del,28insS,G142D,N148del,V213G,G339D,R346T,S371del,372insF,372insA,372insP,372insF,372insF,S373del,F374del,S375del,T376del,D405N,R408S,K417N,N440K,L452Q,S477del,T478del,479insN,479insK,E484A,F486del,Q493del,Q498R,N501Y,Y505H,D614G,H655Y,N658S,N679K,P681H,R685del,N764K,D796Y,Q954H,N969K	4.71098	-4.49764	PSEQ-342-1
T19I,L24del,P25del,P26del,A27del,28insS,G142D,V213G,G339D,R346T,S371del,372insF,372insA,372insP,372insF,372insF,S373del,F374del,S375del,T376del,D405N,R408S,K417N,N440K,L452Q,S477del,T478del,479insN,479insK,E484A,F486del,Q493del,Q498R,N501Y,Y505H,D614G,H655Y,N658S,N679K,P681H,N764K,D796Y,Q954H,N969K	4.71017	-4.49764	PSEQ-27-29
T19I,L24del,P25del,P26del,A27del,28insS,G142D,V213G,G339D,R346T,S371del,372insF,372insA,372insP,372insF,372insF,S373del,F374del,S375del,T376del,D405N,R408S,K417N,N440K,L452Q,E484A,F486del,Q493del,Q498R,N501Y,Y505H,D614G,H655Y,N658S,N679K,P681H,N764K,D796Y,Q954H,N969K	4.63374	-4.49764	PSEQ-331-1
T19I,L24del,P25del,P26del,A27del,28insS,G142D,V213G,G339D,R346T,S371del,372insF,372insA,372insP,372insF,372insF,S373del,F374del,S375del,T376del,D405N,R408S,K417N,N440K,L452Q,S477del,T478del,479insN,479insK,E484A,Q498R,N501Y,Y505H,D614G,H655Y,N658S,N679K,P681H,N764K,D796Y,Q954H,N969K	4.60528	-4.49764	PSEQ-212-2
T19I,L24del,P25del,P26del,A27del,28insS,H69del,V70del,T76I,G142D,V213G,G339D,R346T,S371del,372insF,372insA,372insP,372insF,372insF,S373del,F374del,S375del,T376del,D405N,R408S,K417N,N440K,L452Q,S477del,T478del,479insN,479insK,E484A,Q493R,Q498R,N501Y,Y505H,D614G,H655Y,N658S,N679K,P681H,N764K,D796Y,Q954H,N969K	4.8987	-4.50058	PSEQ-123-6
T19I,L24del,P25del,P26del,A27del,28insS,H69del,V70del,G142D,V213G,G339D,R346T,S371del,372insF,372insA,372insP,372insF,372insF,S373del,F374del,S375del,T376del,D405N,R408S,K417N,N440K,L452R,S477del,T478del,479insN,479insK,E484A,F486V,Q498R,N501Y,Y505del,Q506del,V510del,V511del,V512del,L513del,S514del,F515del,E516del,L517del,L518del,H519del,A520del,A522del,T523del,K528del,D614G,H655Y,N658S,N679K,P68…	5.3643	-4.50707	PSEQ-248-2
T19I,L24del,P25del,P26del,A27del,28insS,H69del,V70del,G142D,V213G,G339D,S371del,372insF,372insA,372insP,372insF,372insF,S373del,F374del,S375del,T376del,D405N,R408S,K417N,N439del,V445A,L452Q,S477del,T478del,479insN,479insK,E484A,F486V,Q498R,N501Y,Y505H,D614G,H655Y,N679K,P681H,N764K,D796Y,Q954H,N969K	4.59702	-4.50932	PSEQ-478-1
T19I,L24del,P25del,P26del,A27del,28insS,H69del,V70del,T76I,G142D,V213G,G339D,R346T,S371del,372insF,372insA,372insP,372insF,372insF,S373del,F374del,S375del,T376del,D405N,R408S,K417N,N440K,L452Q,S477del,T478del,479insN,479insK,E484A,F486V,Q498R,N501Y,Y505del,Q506del,V510del,V511del,V512del,L513del,S514del,F515del,E516del,L517del,L518del,H519del,A520del,A522del,D614G,H655Y,N658S,N679K,P681H,N764K,D7…	5.57664	-4.51115	PSEQ-405-1
T19I,L24del,P25del,P26del,A27del,28insS,H69del,V70del,T76I,G142D,V213G,G339D,R346T,S371del,372insF,372insA,372insP,372insF,372insF,S373del,F374del,S375del,T376del,D405N,R408S,K417N,N440K,L452Q,S477del,T478del,479insN,479insK,E484A,F486V,Q498R,N501Y,Y505del,Q506del,V510del,V511del,V512del,L513del,S514del,F515del,E516del,L517del,L518del,H519del,A520del,A522del,T523del,K528del,D614G,H655Y,N658S,N679…	5.57019	-4.51115	PSEQ-406-1
T19I,L24del,P25del,P26del,A27del,28insS,H69del,V70del,G142D,V213G,G339D,S371del,372insF,372insA,372insP,372insF,372insF,S373del,F374del,S375del,T376del,D405N,R408S,K417N,N440K,V445A,L452Q,S477del,T478del,479insN,479insK,E484A,Q493R,Q498R,N501Y,Y505H,D614G,H655Y,N679K,P681H,N764K,D796Y,Q954H,N969K	4.6287	-4.52147	PSEQ-460-1
T19I,L24del,P25del,P26del,A27del,28insS,H69del,V70del,G142D,V213G,G339D,S371del,372insF,372insA,372insP,372insF,372insF,S373del,F374del,S375del,T376del,D405N,R408S,K417N,L452M,S477del,T478del,479insN,479insK,E484A,F486V,Q498R,N501Y,Y505H,D614G,H655Y,N679K,P681H,N764K,D796Y,Q954H,N969K	4.52991	-4.52374	PSEQ-475-1
T19I,L24del,P25del,P26del,A27del,28insS,H69del,V70del,G142D,V213G,G339D,S371del,372insF,372insA,372insP,372insF,372insF,S373del,F374del,S375del,T376del,D405N,R408S,K417N,N439del,L452M,S477del,T478del,479insN,479insK,E484A,F486V,Q498R,N501Y,Y505H,D614G,H655Y,N679K,P681H,N764K,D796Y,Q954H,N969K	4.46882	-4.52374	PSEQ-480-1
T19I,L24del,P25del,P26del,A27del,28insS,H69del,V70del,T76I,G142D,V213G,G339D,R346S,S371del,372insF,372insA,372insP,372insF,372insF,S373del,F374del,S375del,T376del,D405N,R408S,K417N,L452Q,S477del,T478del,479insN,479insK,E484A,F486V,Q498R,N501Y,Y505H,D614G,H655Y,N658S,N679K,P681H,N764K,D796Y,Q954H,N969K	4.71249	-4.53244	PSEQ-393-1
T19I,L24del,P25del,P26del,A27del,28insS,H69del,V70del,G142D,V213G,G339D,R346S,S371del,372insF,372insA,372insP,372insF,372insF,S373del,F374del,S375del,T376del,D405N,R408S,K417N,N440K,L452Q,S477del,T478del,479insN,479insK,E484A,F486V,Q498R,N501Y,Y505H,D614G,H655Y,N658S,N679K,P681H,N764K,D796Y,Q954H,N969K	4.71702	-4.53483	PSEQ-484-1
T19I,L24del,P25del,P26del,A27del,28insS,H69del,V70del,G142D,V213G,G339D,S371del,372insF,372insA,372insP,372insF,372insF,S373del,F374del,S375del,T376del,D405N,R408S,K417N,L452Q,S477del,T478del,479insN,479insK,E484A,F486V,Q498R,N501Y,Y505H,D614G,H655Y,N679K,P681H,N764K,D796Y,Q954H,N969K	4.60897	-4.54532	PSEQ-75-12
T19I,L24del,P25del,P26del,A27del,28insS,H69del,V70del,G142D,V213G,G339D,S371del,372insF,372insA,372insP,372insF,372insF,S373del,F374del,S375del,T376del,D405N,R408S,K417N,N439del,L452Q,S477del,T478del,479insN,479insK,E484A,F486V,Q498R,N501Y,Y505H,D614G,H655Y,N679K,P681H,N764K,D796Y,Q954H,N969K	4.60358	-4.54532	PSEQ-65-13
T19I,L24del,P25del,P26del,A27del,28insS,H69del,V70del,G142D,V213G,G339D,S371del,372insF,372insA,372insP,372insF,372insF,S373del,F374del,S375del,T376del,D405N,R408S,K417N,L452Q,E484A,F486V,Q498R,N501Y,Y505H,D614G,H655Y,N679K,P681H,N764K,D796Y,Q954H,N969K	4.556	-4.54532	PSEQ-476-1
T19I,L24del,P25del,P26del,A27del,28insS,H69del,V70del,G142D,N148del,V213G,G339D,S371del,372insF,372insA,372insP,372insF,372insF,S373del,F374del,S375del,T376del,D405N,R408S,K417N,K444del,N450del,L452Q,F464del,R466del,I468del,S469del,T470del,E471del,S477del,T478del,479insN,479insK,E484A,F486V,Q498R,N501Y,Y505H,D614G,H655Y,N679K,P681H,N764K,D796Y,Q954H,N969K	4.51143	-4.54532	PSEQ-522-1
T19I,L24del,P25del,P26del,A27del,28insS,H69del,V70del,G142D,V213G,G339D,S371del,372insF,372insA,372insP,372insF,372insF,S373del,F374del,S375del,T376del,D405N,R408S,K417N,L452Q,S477del,T478del,479insN,479insK,E484A,F486V,Q498R,N501Y,Y505H,D614G,H655Y,N679K,P681H,R685del,N764K,D796Y,Q954H,N969K	4.49951	-4.54532	PSEQ-243-2
T19I,L24del,P25del,P26del,A27del,28insS,H69del,V70del,G142D,V213G,G339D,R346T,S371del,372insF,372insA,372insP,372insF,372insF,S373del,F374del,S375del,T376del,D405N,R408S,K417N,N439del,L452Q,S477del,T478del,479insN,479insK,E484A,F486V,Q498R,N501Y,Y505H,D614G,H655Y,N679K,P681H,N764K,D796Y,Q954H,N969K	4.60137	-4.54595	PSEQ-504-1
T19I,L24del,P25del,P26del,A27del,28insS,H69del,V70del,G142D,V213G,G339D,S371del,372insF,372insA,372insP,372insF,372insF,S373del,F374del,S375del,T376del,D405N,R408S,K417N,L452R,S477del,T478del,479insN,479insK,E484A,Q493R,Q498R,N501Y,Y505H,D614G,H655Y,N679K,P681H,N764K,D796Y,Q954H,N969K	4.53928	-4.55134	PSEQ-477-1
T19I,L24del,P25del,P26del,A27del,28insS,H69del,V70del,T76I,G142D,V213G,G339D,S371del,372insF,372insA,372insP,372insF,372insF,S373del,F374del,S375del,T376del,D405N,R408S,K417N,N439del,L452Q,S477del,T478del,479insN,479insK,E484A,Q493R,Q498R,N501Y,Y505H,D614G,H655Y,N679K,P681H,N764K,D796Y,Q954H,N969K	4.74566	-4.55378	PSEQ-385-1
T19I,L24del,P25del,P26del,A27del,28insS,G142D,V213G,G339D,S371del,372insF,372insA,372insP,372insF,372insF,S373del,F374del,S375del,T376del,D405N,R408S,K417N,L452Q,S477del,T478del,479insN,479insK,E484A,F486del,Q493del,Q498R,N501Y,Y505H,D614G,H655Y,N679K,P681H,N764K,D796Y,Q954H,N969K	4.54467	-4.55571	PSEQ-321-1
T19I,L24del,P25del,P26del,A27del,28insS,H69del,V70del,G142D,V213G,G339D,S371del,372insF,372insA,372insP,372insF,372insF,S373del,F374del,S375del,T376del,D405N,R408S,K417N,N440K,L452Q,S477del,T478del,479insN,479insK,E484A,Q493R,Q498R,N501Y,Y505H,D614G,H655Y,N679K,P681H,N764K,D796Y,Q954H,N969K	4.69488	-4.55638	PSEQ-49-16
T19I,L24del,P25del,P26del,A27del,28insS,H69del,V70del,G142D,V213G,G339D,R346T,S371del,372insF,372insA,372insP,372insF,372insF,S373del,F374del,S375del,T376del,D405N,R408S,K417N,N440K,L452Q,L461I,S477del,T478del,479insN,479insK,E484A,F486V,Q498R,N501Y,Y505H,D614G,H655Y,N658S,N679K,P681H,N764K,D796Y,Q954H,N969K	4.77964	-4.56283	PSEQ-492-1
T19I,L24del,P25del,P26del,A27del,28insS,H69del,V70del,G142D,V213G,G339D,R346T,S371del,372insF,372insA,372insP,372insF,372insF,S373del,F374del,S375del,T376del,D405N,R408S,K417N,L452Q,S477del,T478del,479insN,479insK,E484A,F486V,Q498R,N501Y,Y505H,D614G,H655Y,N658S,N679K,P681H,N764K,D796Y,Q954H,N969K	4.68514	-4.57181	PSEQ-158-4
T19I,L24del,P25del,P26del,A27del,28insS,H69del,V70del,G142D,V213G,G339D,R346T,S371del,372insF,372insA,372insP,372insF,372insF,S373del,F374del,S375del,T376del,D405N,R408S,K417N,N439del,L452Q,S477del,T478del,479insN,479insK,E484A,F486V,Q498R,N501Y,Y505H,D614G,H655Y,N658S,N679K,P681H,N764K,D796Y,Q954H,N969K	4.66879	-4.57181	PSEQ-252-2
T19I,L24del,P25del,P26del,A27del,28insS,H69del,V70del,G142D,V213G,G339D,R346T,S371del,372insF,372insA,372insP,372insF,372insF,S373del,F374del,S375del,T376del,D405N,R408S,K417N,L452R,S477del,T478del,479insN,479insK,E484A,Q493R,Q498R,N501Y,Y505H,D614G,H655Y,N658S,N679K,P681H,N764K,D796Y,Q954H,N969K	4.59753	-4.57731	PSEQ-503-1
T19I,L24del,P25del,P26del,A27del,28insS,H69del,V70del,T76I,G142D,V213G,G339D,R346T,S371del,372insF,372insA,372insP,372insF,372insF,S373del,F374del,S375del,T376del,D405N,R408S,K417N,L452Q,S477del,T478del,479insN,479insK,E484A,Q493R,Q498R,N501Y,Y505H,D614G,H655Y,N658S,N679K,P681H,N764K,D796Y,Q954H,N969K	4.80485	-4.57846	PSEQ-423-1
T19I,L24del,P25del,P26del,A27del,28insS,H69del,V70del,G142D,V213G,G339D,S371del,372insF,372insA,372insP,372insF,372insF,S373del,F374del,S375del,T376del,D405N,R408S,K417N,N440K,L452Q,F486V,D614G,H655Y,N679K,P681H,N764K,D796Y,Q954H,N969K	4.54094	-4.57858	PSEQ-190-3
T19I,L24del,P25del,P26del,A27del,28insS,H69del,V70del,G142D,V213G,G339D,R346T,S371del,372insF,372insA,372insP,372insF,372insF,S373del,F374del,S375del,T376del,D405N,R408S,K417N,N440K,L452Q,S477del,T478del,479insN,479insK,E484A,Q493R,Q498R,N501Y,Y505H,D614G,H655Y,N658S,N679K,P681H,N764K,D796Y,Q954H,N969K	4.7765	-4.58085	PSEQ-114-7
T19I,L24del,P25del,P26del,A27del,28insS,H69del,V70del,G142D,N148del,V213G,G339D,R346T,S371del,372insF,372insA,372insP,372insF,372insF,S373del,F374del,S375del,T376del,D405N,R408S,K417N,N440K,L452Q,S477del,T478del,479insN,479insK,E484A,Q493R,Q498R,N501Y,Y505H,D614G,H655Y,N658S,N679K,P681H,R685del,N764K,D796Y,Q954H,N969K	4.74511	-4.58085	PSEQ-527-1
T19I,L24del,P25del,P26del,A27del,28insS,G142D,V213G,G339D,R346T,S371del,372insF,372insA,372insP,372insF,372insF,S373del,F374del,S375del,T376del,D405N,R408S,K417N,L452Q,S477del,T478del,479insN,479insK,E484A,F486del,Q493del,Q498R,N501Y,Y505H,D614G,H655Y,N658S,N679K,P681H,N764K,D796Y,Q954H,N969K	4.63678	-4.58246	PSEQ-336-1
T19I,L24del,P25del,P26del,A27del,28insS,G142D,V213G,G339D,S371del,372insF,372insA,372insP,372insF,372insF,S373del,F374del,S375del,T376del,D405N,R408S,K417N,N440K,L452Q,S477del,T478del,479insN,479insK,E484A,F486del,Q493del,Q498R,N501Y,Y505del,Q506del,V510del,V511del,V512del,L513del,S514del,F515del,E516del,L517del,L518del,H519del,A520del,A522del,T523del,K528del,D614G,H655Y,N679K,P681H,N764K,D796Y,Q…	5.45793	-4.5828	PSEQ-313-1
T19I,L24del,P25del,P26del,A27del,28insS,H69del,V70del,T76I,G142D,V213G,G339D,S371del,372insF,372insA,372insP,372insF,372insF,S373del,F374del,S375del,T376del,D405N,R408S,K417N,N440K,L452Q,Q493R,D614G,H655Y,N679K,P681H,N764K,D796Y,Q954H,N969K	4.60319	-4.58662	PSEQ-365-1
T19I,L24del,P25del,P26del,A27del,28insS,H69del,V70del,G142D,N148del,V213G,G339D,S371del,372insF,372insA,372insP,372insF,372insF,S373del,F374del,S375del,T376del,D405N,R408S,K417N,N439del,L452R,I472del,Y473del,Q474del,A475del,G476del,S477del,T478del,P479del,N481del,G482del,E484del,G485del,F486del,N487del,C488del,Y489del,F490del,L492del,S494del,Y495del,G496del,Q498del,P499del,T500del,N501del,V503del…	5.25346	-4.58841	PSEQ-524-1
T19I,L24del,P25del,P26del,A27del,28insS,H69del,V70del,G142D,N148del,V213G,G339D,S371del,372insF,372insA,372insP,372insF,372insF,S373del,F374del,S375del,T376del,D405N,R408S,K417N,N440K,L452Q,S477del,T478del,479insN,479insK,E484V,Q493R,G496del,Q498R,N501Y,Y505H,D614G,H655Y,N679K,P681H,N764K,D796Y,Q954H,N969K	4.90001	-4.59244	PSEQ-511-1
T19I,L24del,P25del,P26del,A27del,28insS,G142D,V213G,G339D,S371del,372insF,372insA,372insP,372insF,372insF,S373del,F374del,S375del,T376del,D405N,R408S,K417N,N440K,L452Q,F486del,Q493del,D614G,H655Y,N679K,P681H,N764K,D796Y,Q954H,N969K	4.44077	-4.59276	PSEQ-314-1
T19I,L24del,P25del,P26del,A27del,28insS,G142D,V213G,G339D,R346T,S371del,372insF,372insA,372insP,372insF,372insF,S373del,F374del,S375del,T376del,D405N,R408S,K417N,N440K,L452Q,F486del,Q493del,D614G,H655Y,N658S,N679K,P681H,N764K,D796Y,Q954H,N969K	4.50523	-4.61984	PSEQ-332-1
T19I,L24del,P25del,P26del,A27del,28insS,H69del,V70del,G142D,N148del,V213G,G339D,S371del,372insF,372insA,372insP,372insF,372insF,S373del,F374del,S375del,T376del,D405N,R408S,K417N,N440del,L441del,D442del,S443del,V445del,G447del,N448del,Y449del,N450del,Y451del,L452del,Y453del,454insQ,L455del,F456del,K458del,S459del,N460del,L461del,K462del,P463del,F464del,R466del,I468del,S469del,T470del,E471del,I472d…	5.43875	-4.6223	PSEQ-521-1
T19I,L24del,P25del,P26del,A27del,28insS,H69del,V70del,G142D,V213G,G339D,R346T,S371del,372insF,372insA,372insP,372insF,372insF,S373del,F374del,S375del,T376del,D405N,R408S,K417N,N440del,L441del,D442del,S443del,V445del,G447del,N448del,Y449del,N450del,Y451del,L452del,Y453del,L455del,F456del,K458del,S459del,N460del,L461del,K462del,P463del,F464del,E465del,467insE,I468del,S469del,T470del,E471del,I472del…	5.14944	-4.64909	PSEQ-502-1
T19R,K77T,G142D,E156del,F157del,R158del,159insG,G181V,L452R,T478K,D614G,P681R,D950N	2.52972	-4.65416	B.1.617.2Delta|WZC82726.1
T19I,L24del,P25del,P26del,A27del,28insS,Q52H,V83A,G142D,Y145del,H146del,147insQ,Q183E,V213E,G252V,G339H,R346T,L368I,S371del,372insF,372insA,372insP,372insF,372insF,S373del,F374del,S375del,T376del,D405N,R408S,K417N,N440K,V445del,G446del,447insP,447insS,F456L,N460K,S477del,T478del,479insN,479insK,E484A,F486P,F490S,Q498R,N501Y,Y505H,D614G,H655Y,N679K,P681H,E702Q,N764K,D796Y,Q954H,N969K	5.93376	-4.7266	EG.5|BET69734.1
T19I,L24del,P25del,P26del,A27del,28insS,G75V,V83A,G142D,Y145del,H146del,147insQ,E180V,Q183E,V213E,G252V,G339H,R346T,L368I,S371del,372insF,372insA,372insP,372insF,372insF,S373del,F374del,S375del,T376del,D405N,R408S,K417N,N440K,V445del,G446del,447insP,447insS,N460K,S477del,T478del,479insN,479insR,E484A,F486P,F490S,Q498R,N501Y,Y505H,D614G,H655Y,N679K,P681H,N764K,D796Y,D936V,Q954H,N969K	5.98259	-4.78216	BB.1.16|BEU13842.1
T19I,L24del,P25del,P26del,A27del,28insS,V83A,G142D,Y145del,H146del,147insQ,Q183E,V213E,G252V,G339H,R346T,L368I,S371del,372insF,372insA,372insP,372insF,372insF,S373del,F374del,S375del,T376del,D405N,R408S,K417N,N440K,V445del,G446del,447insP,447insS,N460K,S477del,T478del,479insN,479insK,E484A,F486P,F490S,Q498R,N501Y,Y505H,D614G,H655Y,N679K,P681H,N764K,D796Y,Q954H,N969K	5.76625	-4.84933	BB.1.5|WUY24269.1

## Sheet: semantic
5.57664	-4.51115	PSEQ-405-1	405-1	1	1
5.57019	-4.51115	PSEQ-406-1	406-1	1	1
5.56938	-4.48035	PSEQ-363-1	363-1	1	1
5.45793	-4.5828	PSEQ-313-1	313-1	1	1
5.43875	-4.6223	PSEQ-521-1	521-1	1	1
5.41238	-4.42654	PSEQ-409-1	409-1	1	1
5.40534	-4.38804	PSEQ-218-2	218-2	2	2
5.39663	-4.36779	PSEQ-442-1	442-1	1	1
5.3643	-4.50707	PSEQ-248-2	248-2	2	2
5.34971	-4.47441	PSEQ-87-10	87-10	10	10
5.32902	-4.34034	PSEQ-485-1	485-1	1	1
5.25346	-4.58841	PSEQ-524-1	524-1	1	1
5.14944	-4.64909	PSEQ-502-1	502-1	1	1
5.1488	-4.41429	PSEQ-404-1	404-1	1	1
5.11873	-4.47329	PSEQ-339-1	339-1	1	1
5.1035	-4.29971	PSEQ-445-1	445-1	1	1
5.09082	-4.41429	PSEQ-177-3	177-3	3	3
5.0855	-4.3764	PSEQ-171-3	171-3	3	3
5.07166	-4.41429	PSEQ-453-1	453-1	1	1
5.06502	-4.38604	PSEQ-407-1	407-1	1	1
5.06053	-4.49096	PSEQ-528-1	528-1	1	1
5.01631	-4.3764	PSEQ-95-9	95-9	9	9
5.0145	-4.41429	PSEQ-187-3	187-3	3	3
5.01363	-4.3764	PSEQ-362-1	362-1	1	1
5.01177	-4.49764	PSEQ-330-1	330-1	1	1
4.99511	-4.49096	PSEQ-246-2	246-2	2	2
4.99348	-4.2786	PSEQ-350-1	350-1	1	1
4.99295	-4.45832	PSEQ-239-2	239-2	2	2
4.99222	-4.45522	PSEQ-457-1	457-1	1	1
4.98459	-4.36601	PSEQ-519-1	519-1	1	1
4.97287	-4.30103	PSEQ-227-2	227-2	2	2
4.95367	-4.33306	PSEQ-224-2	224-2	2	2
4.94332	-4.28811	PSEQ-370-1	370-1	1	1
4.92647	-4.29567	PSEQ-293-1	293-1	1	1
4.92514	-4.45832	PSEQ-238-2	238-2	2	2
4.92473	-4.3764	PSEQ-232-2	232-2	2	2
4.91351	-4.11142	PSEQ-390-1	390-1	1	1
4.90668	-4.37517	PSEQ-392-1	392-1	1	1
4.90641	-4.29963	PSEQ-306-1	306-1	1	1
4.90164	-4.49096	PSEQ-160-4	160-4	4	4
4.90047	-4.41935	PSEQ-455-1	455-1	1	1
4.90001	-4.59244	PSEQ-511-1	511-1	1	1
4.8987	-4.50058	PSEQ-123-6	123-6	6	6
4.89608	-4.34002	PSEQ-221-2	221-2	2	2
4.88901	-4.40635	PSEQ-495-1	495-1	1	1
4.88324	-4.3764	PSEQ-62-13	62-13	13	13
4.88317	-4.28586	PSEQ-309-1	309-1	1	1
4.88185	-4.41429	PSEQ-186-3	186-3	3	3
4.88168	-4.28811	PSEQ-121-6	121-6	6	6
4.88098	-4.41749	PSEQ-110-7	110-7	7	7
4.88033	-4.41429	PSEQ-7-397	7-397	397	397
4.87953	-4.32077	PSEQ-367-1	367-1	1	1
4.87547	-4.36745	PSEQ-251-2	251-2	2	2
4.87534	-4.17588	PSEQ-230-2	230-2	2	2
4.87392	-4.33306	PSEQ-189-3	189-3	3	3
4.87166	-4.25712	PSEQ-122-6	122-6	6	6
4.8713	-4.32364	PSEQ-439-1	439-1	1	1
4.86865	-4.4202	PSEQ-400-1	400-1	1	1
4.86687	-4.20373	PSEQ-228-2	228-2	2	2
4.86362	-4.22582	PSEQ-99-9	99-9	9	9
4.86014	-4.25759	PSEQ-429-1	429-1	1	1
4.85751	-4.41749	PSEQ-310-1	310-1	1	1
4.85684	-4.38642	PSEQ-285-1	285-1	1	1
4.8552	-4.41749	PSEQ-51-16	51-16	16	16
4.85307	-4.3567	PSEQ-436-1	436-1	1	1
4.85041	-4.3648	PSEQ-449-1	449-1	1	1
4.84694	-4.33306	PSEQ-454-1	454-1	1	1
4.8464	-4.40825	PSEQ-133-5	133-5	5	5
4.84451	-4.33306	PSEQ-188-3	188-3	3	3
4.84345	-4.40635	PSEQ-247-2	247-2	2	2
4.84289	-4.3436	PSEQ-403-1	403-1	1	1
4.84259	-4.30572	PSEQ-418-1	418-1	1	1
4.83972	-4.3567	PSEQ-435-1	435-1	1	1
4.83934	-4.25377	PSEQ-204-2	204-2	2	2
4.83672	-4.49764	PSEQ-529-1	529-1	1	1
4.83611	-4.3158	PSEQ-225-2	225-2	2	2
4.83459	-4.25759	PSEQ-135-5	135-5	5	5
4.83424	-4.49175	PSEQ-421-1	421-1	1	1
4.83368	-4.35429	PSEQ-219-2	219-2	2	2
4.83258	-4.41429	PSEQ-129-5	129-5	5	5
4.82908	-4.36513	PSEQ-387-1	387-1	1	1
4.82664	-4.45832	PSEQ-466-1	466-1	1	1
4.82547	-4.40934	PSEQ-343-1	343-1	1	1
4.82501	-4.4702	PSEQ-48-16	48-16	16	16
4.82328	-4.36601	PSEQ-151-4	151-4	4	4
4.82175	-4.25411	PSEQ-298-1	298-1	1	1
4.82108	-4.37486	PSEQ-180-3	180-3	3	3
4.82054	-4.46407	PSEQ-518-1	518-1	1	1
4.82026	-4.28811	PSEQ-73-12	73-12	12	12
4.81943	-4.41429	PSEQ-109-8	109-8	8	8
4.81764	-4.4564	PSEQ-134-5	134-5	5	5
4.81535	-4.35174	PSEQ-273-1	273-1	1	1
4.81397	-4.46089	PSEQ-249-2	249-2	2	2
4.81369	-4.48066	PSEQ-493-1	493-1	1	1
4.8134	-4.37045	PSEQ-361-1	361-1	1	1
4.81147	-4.46704	PSEQ-525-1	525-1	1	1
4.80932	-4.37817	PSEQ-70-12	70-12	12	12
4.80805	-4.45832	PSEQ-254-2	254-2	2	2
4.80781	-4.49404	PSEQ-245-2	245-2	2	2
4.80745	-4.45832	PSEQ-88-10	88-10	10	10
4.80553	-4.3819	PSEQ-229-2	229-2	2	2
4.80485	-4.57846	PSEQ-423-1	423-1	1	1
4.79875	-4.45604	PSEQ-360-1	360-1	1	1
4.79714	-4.45442	PSEQ-397-1	397-1	1	1
4.79496	-4.28811	PSEQ-233-2	233-2	2	2
4.79491	-4.3226	PSEQ-260-1	260-1	1	1
4.79316	-4.36737	PSEQ-316-1	316-1	1	1
4.79192	-4.26217	PSEQ-375-1	375-1	1	1
4.79113	-4.49764	PSEQ-155-4	155-4	4	4
4.78641	-4.47185	PSEQ-399-1	399-1	1	1
4.78552	-4.19736	PSEQ-345-1	345-1	1	1
4.78477	-4.38438	PSEQ-132-5	132-5	5	5
4.78394	-4.41749	PSEQ-147-4	147-4	4	4
4.78341	-4.38402	PSEQ-35-24	35-24	24	24
4.78107	-4.34951	PSEQ-374-1	374-1	1	1
4.78106	-4.40957	PSEQ-226-2	226-2	2	2
4.78081	-4.46136	PSEQ-205-2	205-2	2	2
4.77991	-4.40825	PSEQ-216-2	216-2	2	2
4.77964	-4.56283	PSEQ-492-1	492-1	1	1
4.77903	-4.17588	PSEQ-85-10	85-10	10	10
4.77883	-4.3436	PSEQ-46-17	46-17	17	17
4.77881	-4.49096	PSEQ-8-325	8-325	325	325
4.7765	-4.58085	PSEQ-114-7	114-7	7	7
4.77341	-4.32724	PSEQ-101-9	101-9	9	9
4.77313	-4.24262	PSEQ-509-1	509-1	1	1
4.77249	-4.48858	PSEQ-113-7	113-7	7	7
4.772	-4.36601	PSEQ-150-4	150-4	4	4
4.77114	-4.28811	PSEQ-440-1	440-1	1	1
4.77049	-4.38888	PSEQ-97-9	97-9	9	9
4.77006	-4.26718	PSEQ-215-2	215-2	2	2
4.76985	-4.33533	PSEQ-291-1	291-1	1	1
4.76932	-4.49515	PSEQ-207-2	207-2	2	2
4.76886	-4.3764	PSEQ-3-1081	3-1081	1081	1081
4.76851	-4.33078	PSEQ-506-1	506-1	1	1
4.76781	-4.41429	PSEQ-451-1	451-1	1	1
4.7672	-4.2994	PSEQ-448-1	448-1	1	1
4.76524	-4.37817	PSEQ-11-76	11-76	76	76
4.76455	-4.39562	PSEQ-357-1	357-1	1	1
4.76273	-4.49096	PSEQ-194-3	194-3	3	3
4.76242	-4.41429	PSEQ-452-1	452-1	1	1
4.76218	-4.00924	PSEQ-347-1	347-1	1	1
4.75909	-4.28811	PSEQ-148-4	148-4	4	4
4.75807	-4.3436	PSEQ-402-1	402-1	1	1
4.75722	-4.3819	PSEQ-368-1	368-1	1	1
4.75549	-4.48858	PSEQ-100-9	100-9	9	9
4.75286	-4.41935	PSEQ-81-11	81-11	11	11
4.75272	-4.488	PSEQ-74-12	74-12	12	12
4.75253	-4.3764	PSEQ-72-12	72-12	12	12
4.75229	-4.4478	PSEQ-324-1	324-1	1	1
4.75213	-4.20373	PSEQ-38-22	38-22	22	22
4.75144	-4.34387	PSEQ-300-1	300-1	1	1
4.75074	-4.45832	PSEQ-244-2	244-2	2	2
4.75057	-4.20373	PSEQ-146-4	146-4	4	4
4.75043	-4.45832	PSEQ-236-2	236-2	2	2
4.74945	-4.30709	PSEQ-471-1	471-1	1	1
4.74943	-4.33078	PSEQ-76-12	76-12	12	12
4.74895	-4.33306	PSEQ-450-1	450-1	1	1
4.74855	-4.36601	PSEQ-255-2	255-2	2	2
4.74836	-4.35034	PSEQ-414-1	414-1	1	1
4.74817	-4.29812	PSEQ-355-1	355-1	1	1
4.74757	-4.28811	PSEQ-184-3	184-3	3	3
4.74739	-4.28934	PSEQ-127-6	127-6	6	6
4.74705	-4.38278	PSEQ-499-1	499-1	1	1
4.74636	-4.3764	PSEQ-433-1	433-1	1	1
4.74625	-4.41429	PSEQ-419-1	419-1	1	1
4.74566	-4.55378	PSEQ-385-1	385-1	1	1
4.74561	-4.3764	PSEQ-437-1	437-1	1	1
4.74546	-4.3997	PSEQ-515-1	515-1	1	1
4.74511	-4.58085	PSEQ-527-1	527-1	1	1
4.74489	-4.19736	PSEQ-284-1	284-1	1	1
4.74423	-4.42846	PSEQ-153-4	153-4	4	4
4.74307	-4.33306	PSEQ-447-1	447-1	1	1
4.74264	-4.27306	PSEQ-96-9	96-9	9	9
4.74157	-4.34148	PSEQ-353-1	353-1	1	1
4.74022	-4.33526	PSEQ-176-3	176-3	3	3
4.73758	-4.19736	PSEQ-296-1	296-1	1	1
4.73708	-4.46135	PSEQ-379-1	379-1	1	1
4.73694	-4.39562	PSEQ-372-1	372-1	1	1
4.73638	-4.34209	PSEQ-401-1	401-1	1	1
4.73559	-4.40635	PSEQ-195-3	195-3	3	3
4.73427	-4.40635	PSEQ-531-1	531-1	1	1
4.73277	-4.4697	PSEQ-422-1	422-1	1	1
4.73036	-4.3567	PSEQ-430-1	430-1	1	1
4.73022	-4.28811	PSEQ-44-18	44-18	18	18
4.72979	-4.30841	PSEQ-278-1	278-1	1	1
4.72962	-4.40934	PSEQ-534-1	534-1	1	1
4.7296	-4.3764	PSEQ-145-4	145-4	4	4
4.72947	-4.28811	PSEQ-441-1	441-1	1	1
4.72814	-4.33146	PSEQ-416-1	416-1	1	1
4.72776	-4.20373	PSEQ-231-2	231-2	2	2
4.72692	-4.49384	PSEQ-424-1	424-1	1	1
4.7268	-4.3764	PSEQ-149-4	149-4	4	4
4.72634	-4.46146	PSEQ-386-1	386-1	1	1
4.72586	-4.40635	PSEQ-256-2	256-2	2	2
4.72507	-4.28811	PSEQ-388-1	388-1	1	1
4.72408	-4.3764	PSEQ-257-1	257-1	1	1
4.72314	-4.3275	PSEQ-412-1	412-1	1	1
4.72288	-4.27223	PSEQ-415-1	415-1	1	1
4.72274	-4.37817	PSEQ-438-1	438-1	1	1
4.72211	-4.39861	PSEQ-302-1	302-1	1	1
4.72161	-4.37817	PSEQ-308-1	308-1	1	1
4.72133	-4.33306	PSEQ-411-1	411-1	1	1
4.72043	-4.39617	PSEQ-71-12	71-12	12	12
4.72017	-4.43773	PSEQ-514-1	514-1	1	1
4.71987	-4.29675	PSEQ-181-3	181-3	3	3
4.71986	-4.33306	PSEQ-5-736	5-736	736	736
4.71828	-4.33839	PSEQ-413-1	413-1	1	1
4.7178	-4.49111	PSEQ-501-1	501-1	1	1
4.71702	-4.53483	PSEQ-484-1	484-1	1	1
4.71553	-4.28586	PSEQ-168-3	168-3	3	3
4.71475	-4.3819	PSEQ-30-26	30-26	26	26
4.71382	-4.3764	PSEQ-364-1	364-1	1	1
4.71277	-4.29567	PSEQ-214-2	214-2	2	2
4.71249	-4.53244	PSEQ-393-1	393-1	1	1
4.7121	-4.44855	PSEQ-237-2	237-2	2	2
4.71157	-4.3436	PSEQ-112-7	112-7	7	7
4.71098	-4.49764	PSEQ-342-1	342-1	1	1
4.71068	-4.3764	PSEQ-185-3	185-3	3	3
4.71055	-4.46308	PSEQ-235-2	235-2	2	2
4.71017	-4.49764	PSEQ-27-29	27-29	29	29
4.70995	-4.26272	PSEQ-352-1	352-1	1	1
4.70976	-4.49096	PSEQ-327-1	327-1	1	1
4.70946	-4.37145	PSEQ-398-1	398-1	1	1
4.70752	-4.26149	PSEQ-354-1	354-1	1	1
4.70478	-4.46147	PSEQ-137-5	137-5	5	5
4.70388	-4.36601	PSEQ-520-1	520-1	1	1
4.70372	-4.46408	PSEQ-66-12	66-12	12	12
4.70261	-4.24023	PSEQ-382-1	382-1	1	1
4.70161	-4.38133	PSEQ-174-3	174-3	3	3
4.70037	-4.33542	PSEQ-175-3	175-3	3	3
4.6996	-4.32364	PSEQ-115-6	115-6	6	6
4.69859	-4.49096	PSEQ-191-3	191-3	3	3
4.69751	-4.28811	PSEQ-431-1	431-1	1	1
4.69742	-4.29757	PSEQ-15-46	15-46	46	46
4.69717	-4.37655	PSEQ-483-1	483-1	1	1
4.69677	-4.32303	PSEQ-203-2	203-2	2	2
4.69633	-4.48351	PSEQ-535-1	535-1	1	1
4.69583	-4.37817	PSEQ-120-6	120-6	6	6
4.69533	-4.32679	PSEQ-319-1	319-1	1	1
4.69488	-4.55638	PSEQ-49-16	49-16	16	16
4.69459	-4.28811	PSEQ-369-1	369-1	1	1
4.69442	-4.45572	PSEQ-55-15	55-15	15	15
4.69359	-4.29567	PSEQ-108-8	108-8	8	8
4.69355	-4.35045	PSEQ-54-15	54-15	15	15
4.69318	-4.33306	PSEQ-111-7	111-7	7	7
4.69302	-4.30894	PSEQ-222-2	222-2	2	2
4.69251	-4.17297	PSEQ-456-1	456-1	1	1
4.69213	-4.33928	PSEQ-417-1	417-1	1	1
4.69191	-4.35758	PSEQ-359-1	359-1	1	1
4.69026	-4.33048	PSEQ-211-2	211-2	2	2
4.69006	-4.45572	PSEQ-43-20	43-20	20	20
4.68994	-4.38929	PSEQ-408-1	408-1	1	1
4.68932	-4.29396	PSEQ-505-1	505-1	1	1
4.68919	-4.33287	PSEQ-124-6	124-6	6	6
4.68823	-4.46271	PSEQ-36-24	36-24	24	24
4.6877	-4.3764	PSEQ-42-20	42-20	20	20
4.68589	-4.48298	PSEQ-500-1	500-1	1	1
4.68579	-4.36601	PSEQ-193-3	193-3	3	3
4.68516	-4.40396	PSEQ-82-11	82-11	11	11
4.68514	-4.57181	PSEQ-158-4	158-4	4	4
4.68443	-4.33287	PSEQ-22-32	22-32	32	32
4.68426	-4.14161	PSEQ-395-1	395-1	1	1
4.68244	-4.17297	PSEQ-80-11	80-11	11	11
4.68068	-4.42138	PSEQ-497-1	497-1	1	1
4.68056	-4.36601	PSEQ-89-10	89-10	10	10
4.68046	-4.4425	PSEQ-340-1	340-1	1	1
4.67899	-4.33306	PSEQ-206-2	206-2	2	2
4.67798	-4.28811	PSEQ-434-1	434-1	1	1
4.67786	-4.3764	PSEQ-376-1	376-1	1	1
4.67636	-4.30836	PSEQ-474-1	474-1	1	1
4.67627	-4.25686	PSEQ-259-1	259-1	1	1
4.67593	-4.33306	PSEQ-420-1	420-1	1	1
4.67406	-4.33306	PSEQ-178-3	178-3	3	3
4.67333	-4.40635	PSEQ-530-1	530-1	1	1
4.67288	-4.11292	PSEQ-389-1	389-1	1	1
4.6724	-4.31077	PSEQ-98-9	98-9	9	9
4.67173	-4.45832	PSEQ-4-915	4-915	915	915
4.67033	-4.17297	PSEQ-183-3	183-3	3	3
4.66952	-4.28583	PSEQ-217-2	217-2	2	2
4.66934	-4.27037	PSEQ-289-1	289-1	1	1
4.66879	-4.57181	PSEQ-252-2	252-2	2	2
4.66856	-4.16582	PSEQ-299-1	299-1	1	1
4.66832	-4.30083	PSEQ-351-1	351-1	1	1
4.66691	-4.39721	PSEQ-381-1	381-1	1	1
4.6668	-4.29976	PSEQ-83-10	83-10	10	10
4.66631	-4.28133	PSEQ-41-21	41-21	21	21
4.66626	-4.27391	PSEQ-213-2	213-2	2	2
4.66499	-4.2786	PSEQ-348-1	348-1	1	1
4.66418	-4.37517	PSEQ-59-14	59-14	14	14
4.66332	-4.42054	PSEQ-39-22	39-22	22	22
4.66299	-4.40201	PSEQ-334-1	334-1	1	1
4.66294	-4.28133	PSEQ-154-4	154-4	4	4
4.66107	-4.49096	PSEQ-532-1	532-1	1	1
4.66102	-4.24262	PSEQ-79-11	79-11	11	11
4.6605	-4.36601	PSEQ-516-1	516-1	1	1
4.65995	-4.40208	PSEQ-277-1	277-1	1	1
4.65991	-4.49096	PSEQ-533-1	533-1	1	1
4.65957	-4.33287	PSEQ-410-1	410-1	1	1
4.65824	-4.27566	PSEQ-297-1	297-1	1	1
4.65775	-4.28396	PSEQ-262-1	262-1	1	1
4.6575	-4.36737	PSEQ-507-1	507-1	1	1
4.65726	-4.4128	PSEQ-488-1	488-1	1	1
4.6572	-4.36601	PSEQ-159-4	159-4	4	4
4.65642	-4.40802	PSEQ-486-1	486-1	1	1
4.65533	-4.29757	PSEQ-432-1	432-1	1	1
4.65447	-4.34385	PSEQ-136-5	136-5	5	5
4.65211	-4.43512	PSEQ-378-1	378-1	1	1
4.65185	-4.40396	PSEQ-426-1	426-1	1	1
4.65163	-4.24687	PSEQ-292-1	292-1	1	1
4.65025	-4.39721	PSEQ-220-2	220-2	2	2
4.64834	-4.35758	PSEQ-288-1	288-1	1	1
4.64724	-4.33287	PSEQ-305-1	305-1	1	1
4.64671	-4.44642	PSEQ-462-1	462-1	1	1
4.64615	-4.10066	PSEQ-346-1	346-1	1	1
4.64455	-4.4697	PSEQ-428-1	428-1	1	1
4.64444	-4.33287	PSEQ-223-2	223-2	2	2
4.64345	-4.28825	PSEQ-141-4	141-4	4	4
4.6432	-4.40396	PSEQ-61-13	61-13	13	13
4.64264	-4.25065	PSEQ-116-6	116-6	6	6
4.64118	-4.45572	PSEQ-443-1	443-1	1	1
4.64086	-4.07164	PSEQ-275-1	275-1	1	1
4.64082	-4.29757	PSEQ-106-8	106-8	8	8
4.64048	-4.28811	PSEQ-261-1	261-1	1	1
4.63963	-4.37817	PSEQ-117-6	117-6	6	6
4.63883	-4.28586	PSEQ-52-15	52-15	15	15
4.63791	-4.45832	PSEQ-77-12	77-12	12	12
4.63758	-4.3567	PSEQ-34-24	34-24	24	24
4.63704	-4.36601	PSEQ-517-1	517-1	1	1
4.63678	-4.58246	PSEQ-336-1	336-1	1	1
4.63611	-4.2994	PSEQ-13-48	13-48	48	48
4.6356	-4.36601	PSEQ-58-14	58-14	14	14
4.63554	-4.41526	PSEQ-461-1	461-1	1	1
4.63513	-4.37794	PSEQ-427-1	427-1	1	1
4.63487	-4.41183	PSEQ-125-6	125-6	6	6
4.63375	-4.37367	PSEQ-508-1	508-1	1	1
4.63374	-4.49764	PSEQ-331-1	331-1	1	1
4.63247	-4.2994	PSEQ-446-1	446-1	1	1
4.63147	-4.28811	PSEQ-1-1720	1-1720	1720	1720
4.63107	-4.21683	PSEQ-391-1	391-1	1	1
4.63059	-4.47308	PSEQ-366-1	366-1	1	1
4.62996	-4.22408	PSEQ-196-2	196-2	2	2
4.62929	-4.4599	PSEQ-473-1	473-1	1	1
4.6287	-4.52147	PSEQ-460-1	460-1	1	1
4.62849	-4.35308	PSEQ-498-1	498-1	1	1
4.62766	-4.10066	PSEQ-201-2	201-2	2	2
4.62754	-4.28825	PSEQ-290-1	290-1	1	1
4.62713	-4.28586	PSEQ-307-1	307-1	1	1
4.62705	-4.40934	PSEQ-103-9	103-9	9	9
4.62452	-4.28586	PSEQ-9-102	9-102	102	102
4.62316	-4.11142	PSEQ-16-41	16-41	41	41
4.62261	-4.36634	PSEQ-301-1	301-1	1	1
4.62183	-4.36087	PSEQ-267-1	267-1	1	1
4.62177	-4.13089	PSEQ-394-1	394-1	1	1
4.62118	-4.36464	PSEQ-295-1	295-1	1	1
4.6209	-4.40175	PSEQ-250-2	250-2	2	2
4.62075	-4.3769	PSEQ-384-1	384-1	1	1
4.61956	-4.4684	PSEQ-328-1	328-1	1	1
4.61861	-4.29188	PSEQ-371-1	371-1	1	1
4.61807	-4.48236	PSEQ-268-1	268-1	1	1
4.61755	-4.45832	PSEQ-468-1	468-1	1	1
4.61735	-4.43318	PSEQ-234-2	234-2	2	2
4.61573	-4.45832	PSEQ-240-2	240-2	2	2
4.61571	-4.32447	PSEQ-377-1	377-1	1	1
4.61478	-4.45832	PSEQ-192-3	192-3	3	3
4.61462	-4.42768	PSEQ-63-13	63-13	13	13
4.61389	-4.33287	PSEQ-118-6	118-6	6	6
4.61338	-4.28811	PSEQ-263-1	263-1	1	1
4.61261	-4.47208	PSEQ-126-6	126-6	6	6
4.61236	-4.36737	PSEQ-341-1	341-1	1	1
4.61153	-4.49623	PSEQ-102-9	102-9	9	9
4.61115	-4.36566	PSEQ-157-4	157-4	4	4
4.61114	-4.41521	PSEQ-320-1	320-1	1	1
4.61081	-4.35812	PSEQ-463-1	463-1	1	1
4.61004	-4.28811	PSEQ-172-3	172-3	3	3
4.60987	-4.28811	PSEQ-47-17	47-17	17	17
4.60967	-4.42431	PSEQ-326-1	326-1	1	1
4.60943	-4.09586	PSEQ-344-1	344-1	1	1
4.60897	-4.54532	PSEQ-75-12	75-12	12	12
4.6087	-4.36601	PSEQ-513-1	513-1	1	1
4.60804	-4.40635	PSEQ-6-482	6-482	482	482
4.60765	-4.29671	PSEQ-162-3	162-3	3	3
4.60669	-4.39763	PSEQ-496-1	496-1	1	1
4.60535	-4.46408	PSEQ-467-1	467-1	1	1
4.60528	-4.49764	PSEQ-212-2	212-2	2	2
4.60503	-4.36341	PSEQ-19-34	19-34	34	34
4.60469	-4.26583	PSEQ-32-24	32-24	24	24
4.60358	-4.54532	PSEQ-65-13	65-13	13	13
4.60319	-4.58662	PSEQ-365-1	365-1	1	1
4.60137	-4.54595	PSEQ-504-1	504-1	1	1
4.60109	-4.45623	PSEQ-318-1	318-1	1	1
4.60054	-4.46408	PSEQ-12-66	12-66	66	66
4.60045	-4.45832	PSEQ-138-5	138-5	5	5
4.59997	-4.41199	PSEQ-242-2	242-2	2	2
4.59984	-4.3997	PSEQ-84-10	84-10	10	10
4.59962	-4.42054	PSEQ-198-2	198-2	2	2
4.59859	-4.36601	PSEQ-269-1	269-1	1	1
4.59753	-4.57731	PSEQ-503-1	503-1	1	1
4.59751	-4.38961	PSEQ-472-1	472-1	1	1
4.59702	-4.50932	PSEQ-478-1	478-1	1	1
4.59693	-4.38023	PSEQ-107-8	107-8	8	8
4.59642	-4.37192	PSEQ-425-1	425-1	1	1
4.59211	-4.29757	PSEQ-373-1	373-1	1	1
4.59179	-4.36382	PSEQ-459-1	459-1	1	1
4.5908	-4.36382	PSEQ-482-1	482-1	1	1
4.59056	-4.2994	PSEQ-303-1	303-1	1	1
4.58961	-4.45832	PSEQ-161-3	161-3	3	3
4.58948	-4.18699	PSEQ-349-1	349-1	1	1
4.58939	-4.40635	PSEQ-139-5	139-5	5	5
4.58878	-4.23999	PSEQ-396-1	396-1	1	1
4.58858	-4.36341	PSEQ-17-36	17-36	36	36
4.5885	-4.11142	PSEQ-91-9	91-9	9	9
4.58706	-4.27852	PSEQ-208-2	208-2	2	2
4.58694	-4.29775	PSEQ-304-1	304-1	1	1
4.58675	-4.37479	PSEQ-167-3	167-3	3	3
4.58476	-4.20745	PSEQ-458-1	458-1	1	1
4.58319	-4.1819	PSEQ-258-1	258-1	1	1
4.58236	-4.46408	PSEQ-465-1	465-1	1	1
4.58068	-4.3878	PSEQ-489-1	489-1	1	1
4.58006	-4.28811	PSEQ-144-4	144-4	4	4
4.57904	-4.33689	PSEQ-383-1	383-1	1	1
4.57879	-4.24248	PSEQ-142-4	142-4	4	4
4.57801	-4.37192	PSEQ-182-3	182-3	3	3
4.57677	-4.37963	PSEQ-14-48	14-48	48	48
4.57566	-4.3769	PSEQ-264-1	264-1	1	1
4.57558	-4.48351	PSEQ-57-14	57-14	14	14
4.57348	-4.3567	PSEQ-358-1	358-1	1	1
4.57273	-4.46408	PSEQ-338-1	338-1	1	1
4.5726	-4.24248	PSEQ-78-11	78-11	11	11
4.57168	-4.3997	PSEQ-512-1	512-1	1	1
4.57052	-4.29567	PSEQ-356-1	356-1	1	1
4.56856	-4.45832	PSEQ-64-13	64-13	13	13
4.56818	-4.46407	PSEQ-40-21	40-21	21	21
4.5681	-4.36025	PSEQ-270-1	270-1	1	1
4.56741	-4.40934	PSEQ-24-30	24-30	30	30
4.56713	-4.37963	PSEQ-253-2	253-2	2	2
4.56708	-4.36341	PSEQ-444-1	444-1	1	1
4.56656	-4.32369	PSEQ-143-4	143-4	4	4
4.56656	-4.32369	PSEQ-272-1	272-1	1	1
4.56527	-4.42054	PSEQ-490-1	490-1	1	1
4.56516	-4.20204	PSEQ-266-1	266-1	1	1
4.56399	-4.28811	PSEQ-23-30	23-30	30	30
4.56314	-4.42313	PSEQ-464-1	464-1	1	1
4.56076	-4.28586	PSEQ-90-9	90-9	9	9
4.56	-4.41227	PSEQ-179-3	179-3	3	3
4.55989	-4.36737	PSEQ-50-16	50-16	16	16
4.55619	-4.29581	PSEQ-271-1	271-1	1	1
4.556	-4.54532	PSEQ-476-1	476-1	1	1
4.55485	-4.4684	PSEQ-329-1	329-1	1	1
4.55374	-4.45021	PSEQ-56-14	56-14	14	14
4.55252	-4.28586	PSEQ-202-2	202-2	2	2
4.55141	-4.34412	PSEQ-317-1	317-1	1	1
4.55018	-4.18986	PSEQ-165-3	165-3	3	3
4.54886	-4.36277	PSEQ-200-2	200-2	2	2
4.54874	-4.34854	PSEQ-282-1	282-1	1	1
4.54467	-4.55571	PSEQ-321-1	321-1	1	1
4.54094	-4.57858	PSEQ-190-3	190-3	3	3
4.54084	-4.48351	PSEQ-53-15	53-15	15	15
4.53956	-4.45403	PSEQ-479-1	479-1	1	1
4.53928	-4.55134	PSEQ-477-1	477-1	1	1
4.53873	-4.33938	PSEQ-45-17	45-17	17	17
4.53836	-4.16503	PSEQ-265-1	265-1	1	1
4.53781	-4.49015	PSEQ-337-1	337-1	1	1
4.53766	-4.46821	PSEQ-494-1	494-1	1	1
4.53642	-4.40635	PSEQ-128-5	128-5	5	5
4.53624	-4.43773	PSEQ-86-10	86-10	10	10
4.53563	-4.25249	PSEQ-276-1	276-1	1	1
4.53453	-4.3583	PSEQ-163-3	163-3	3	3
4.53387	-4.37963	PSEQ-67-12	67-12	12	12
4.53387	-4.37963	PSEQ-93-9	93-9	9	9
4.53373	-4.38174	PSEQ-130-5	130-5	5	5
4.53363	-4.44301	PSEQ-491-1	491-1	1	1
4.5324	-4.23817	PSEQ-325-1	325-1	1	1
4.53237	-4.35758	PSEQ-287-1	287-1	1	1
4.53124	-4.37441	PSEQ-18-36	18-36	36	36
4.53124	-4.37441	PSEQ-31-25	31-25	25	25
4.52991	-4.52374	PSEQ-475-1	475-1	1	1
4.52938	-4.36737	PSEQ-315-1	315-1	1	1
4.52922	-4.28586	PSEQ-60-13	60-13	13	13
4.52891	-4.32354	PSEQ-94-9	94-9	9	9
4.52665	-4.36601	BA.5	#VALUE!	1574	1574
4.52665	-4.36601	PSEQ-2-1574		1574	9566

## Sheet: both
4.76218	-4.00924	PSEQ-347-1	347-1	1	1
4.64086	-4.07164	PSEQ-275-1	275-1	1	1
4.60943	-4.09586	PSEQ-344-1	344-1	1	1
4.64615	-4.10066	PSEQ-346-1	346-1	1	1
4.62766	-4.10066	PSEQ-201-2	201-2	2	2
4.91351	-4.11142	PSEQ-390-1	390-1	1	1
4.62316	-4.11142	PSEQ-16-41	16-41	41	41
4.5885	-4.11142	PSEQ-91-9	91-9	9	9
4.67288	-4.11292	PSEQ-389-1	389-1	1	1
4.62177	-4.13089	PSEQ-394-1	394-1	1	1
4.68426	-4.14161	PSEQ-395-1	395-1	1	1
4.53836	-4.16503	PSEQ-265-1	265-1	1	1
4.66856	-4.16582	PSEQ-299-1	299-1	1	1
4.69251	-4.17297	PSEQ-456-1	456-1	1	1
4.68244	-4.17297	PSEQ-80-11	80-11	11	11
4.67033	-4.17297	PSEQ-183-3	183-3	3	3
4.87534	-4.17588	PSEQ-230-2	230-2	2	2
4.77903	-4.17588	PSEQ-85-10	85-10	10	10
4.58319	-4.1819	PSEQ-258-1	258-1	1	1
4.58948	-4.18699	PSEQ-349-1	349-1	1	1
4.55018	-4.18986	PSEQ-165-3	165-3	3	3
4.78552	-4.19736	PSEQ-345-1	345-1	1	1
4.74489	-4.19736	PSEQ-284-1	284-1	1	1
4.73758	-4.19736	PSEQ-296-1	296-1	1	1
4.56516	-4.20204	PSEQ-266-1	266-1	1	1
4.86687	-4.20373	PSEQ-228-2	228-2	2	2
4.75213	-4.20373	PSEQ-38-22	38-22	22	22
4.75057	-4.20373	PSEQ-146-4	146-4	4	4
4.72776	-4.20373	PSEQ-231-2	231-2	2	2
4.58476	-4.20745	PSEQ-458-1	458-1	1	1
4.63107	-4.21683	PSEQ-391-1	391-1	1	1
4.62996	-4.22408	PSEQ-196-2	196-2	2	2
4.86362	-4.22582	PSEQ-99-9	99-9	9	9
4.5324	-4.23817	PSEQ-325-1	325-1	1	1
4.58878	-4.23999	PSEQ-396-1	396-1	1	1
4.70261	-4.24023	PSEQ-382-1	382-1	1	1
4.57879	-4.24248	PSEQ-142-4	142-4	4	4
4.5726	-4.24248	PSEQ-78-11	78-11	11	11
4.77313	-4.24262	PSEQ-509-1	509-1	1	1
4.66102	-4.24262	PSEQ-79-11	79-11	11	11
4.65163	-4.24687	PSEQ-292-1	292-1	1	1
4.64264	-4.25065	PSEQ-116-6	116-6	6	6
4.53563	-4.25249	PSEQ-276-1	276-1	1	1
4.83934	-4.25377	PSEQ-204-2	204-2	2	2
4.82175	-4.25411	PSEQ-298-1	298-1	1	1
4.67627	-4.25686	PSEQ-259-1	259-1	1	1
4.87166	-4.25712	PSEQ-122-6	122-6	6	6
4.86014	-4.25759	PSEQ-429-1	429-1	1	1
4.83459	-4.25759	PSEQ-135-5	135-5	5	5
4.70752	-4.26149	PSEQ-354-1	354-1	1	1
4.79192	-4.26217	PSEQ-375-1	375-1	1	1
4.70995	-4.26272	PSEQ-352-1	352-1	1	1
4.60469	-4.26583	PSEQ-32-24	32-24	24	24
4.77006	-4.26718	PSEQ-215-2	215-2	2	2
4.66934	-4.27037	PSEQ-289-1	289-1	1	1
4.72288	-4.27223	PSEQ-415-1	415-1	1	1
4.74264	-4.27306	PSEQ-96-9	96-9	9	9
4.66626	-4.27391	PSEQ-213-2	213-2	2	2
4.65824	-4.27566	PSEQ-297-1	297-1	1	1
4.58706	-4.27852	PSEQ-208-2	208-2	2	2
4.99348	-4.2786	PSEQ-350-1	350-1	1	1
4.66499	-4.2786	PSEQ-348-1	348-1	1	1
4.66631	-4.28133	PSEQ-41-21	41-21	21	21
4.66294	-4.28133	PSEQ-154-4	154-4	4	4
4.65775	-4.28396	PSEQ-262-1	262-1	1	1
4.66952	-4.28583	PSEQ-217-2	217-2	2	2
4.88317	-4.28586	PSEQ-309-1	309-1	1	1
4.71553	-4.28586	PSEQ-168-3	168-3	3	3
4.63883	-4.28586	PSEQ-52-15	52-15	15	15
4.62713	-4.28586	PSEQ-307-1	307-1	1	1
4.62452	-4.28586	PSEQ-9-102	9-102	102	102
4.56076	-4.28586	PSEQ-90-9	90-9	9	9
4.55252	-4.28586	PSEQ-202-2	202-2	2	2
4.52922	-4.28586	PSEQ-60-13	60-13	13	13
4.94332	-4.28811	PSEQ-370-1	370-1	1	1
4.88168	-4.28811	PSEQ-121-6	121-6	6	6
4.82026	-4.28811	PSEQ-73-12	73-12	12	12
4.79496	-4.28811	PSEQ-233-2	233-2	2	2
4.77114	-4.28811	PSEQ-440-1	440-1	1	1
4.75909	-4.28811	PSEQ-148-4	148-4	4	4
4.74757	-4.28811	PSEQ-184-3	184-3	3	3
4.73022	-4.28811	PSEQ-44-18	44-18	18	18
4.72947	-4.28811	PSEQ-441-1	441-1	1	1
4.72507	-4.28811	PSEQ-388-1	388-1	1	1
4.69751	-4.28811	PSEQ-431-1	431-1	1	1
4.69459	-4.28811	PSEQ-369-1	369-1	1	1
4.67798	-4.28811	PSEQ-434-1	434-1	1	1
4.64048	-4.28811	PSEQ-261-1	261-1	1	1
4.63147	-4.28811	PSEQ-1-1720	1-1720	1720	1720
4.61338	-4.28811	PSEQ-263-1	263-1	1	1
4.61004	-4.28811	PSEQ-172-3	172-3	3	3
4.60987	-4.28811	PSEQ-47-17	47-17	17	17
4.58006	-4.28811	PSEQ-144-4	144-4	4	4
4.56399	-4.28811	PSEQ-23-30	23-30	30	30
4.64345	-4.28825	PSEQ-141-4	141-4	4	4
4.62754	-4.28825	PSEQ-290-1	290-1	1	1
4.74739	-4.28934	PSEQ-127-6	127-6	6	6
4.61861	-4.29188	PSEQ-371-1	371-1	1	1
4.68932	-4.29396	PSEQ-505-1	505-1	1	1
4.92647	-4.29567	PSEQ-293-1	293-1	1	1
4.71277	-4.29567	PSEQ-214-2	214-2	2	2
4.69359	-4.29567	PSEQ-108-8	108-8	8	8
4.57052	-4.29567	PSEQ-356-1	356-1	1	1
4.55619	-4.29581	PSEQ-271-1	271-1	1	1
4.60765	-4.29671	PSEQ-162-3	162-3	3	3
4.71987	-4.29675	PSEQ-181-3	181-3	3	3
4.69742	-4.29757	PSEQ-15-46	15-46	46	46
4.65533	-4.29757	PSEQ-432-1	432-1	1	1
4.64082	-4.29757	PSEQ-106-8	106-8	8	8
4.59211	-4.29757	PSEQ-373-1	373-1	1	1
4.58694	-4.29775	PSEQ-304-1	304-1	1	1
4.74817	-4.29812	PSEQ-355-1	355-1	1	1
4.7672	-4.2994	PSEQ-448-1	448-1	1	1
4.63611	-4.2994	PSEQ-13-48	13-48	48	48
4.63247	-4.2994	PSEQ-446-1	446-1	1	1
4.59056	-4.2994	PSEQ-303-1	303-1	1	1
4.90641	-4.29963	PSEQ-306-1	306-1	1	1
5.1035	-4.29971	PSEQ-445-1	445-1	1	1
4.6668	-4.29976	PSEQ-83-10	83-10	10	10
4.66832	-4.30083	PSEQ-351-1	351-1	1	1
4.97287	-4.30103	PSEQ-227-2	227-2	2	2
4.84259	-4.30572	PSEQ-418-1	418-1	1	1
4.74945	-4.30709	PSEQ-471-1	471-1	1	1
4.67636	-4.30836	PSEQ-474-1	474-1	1	1
4.72979	-4.30841	PSEQ-278-1	278-1	1	1
4.69302	-4.30894	PSEQ-222-2	222-2	2	2
4.6724	-4.31077	PSEQ-98-9	98-9	9	9
4.83611	-4.3158	PSEQ-225-2	225-2	2	2
4.87953	-4.32077	PSEQ-367-1	367-1	1	1
4.79491	-4.3226	PSEQ-260-1	260-1	1	1
4.69677	-4.32303	PSEQ-203-2	203-2	2	2
4.52891	-4.32354	PSEQ-94-9	94-9	9	9
4.8713	-4.32364	PSEQ-439-1	439-1	1	1
4.6996	-4.32364	PSEQ-115-6	115-6	6	6
4.56656	-4.32369	PSEQ-143-4	143-4	4	4
4.56656	-4.32369	PSEQ-272-1	272-1	1	1
4.61571	-4.32447	PSEQ-377-1	377-1	1	1
4.69533	-4.32679	PSEQ-319-1	319-1	1	1
4.77341	-4.32724	PSEQ-101-9	101-9	9	9
4.72314	-4.3275	PSEQ-412-1	412-1	1	1
4.69026	-4.33048	PSEQ-211-2	211-2	2	2
4.76851	-4.33078	PSEQ-506-1	506-1	1	1
4.74943	-4.33078	PSEQ-76-12	76-12	12	12
4.72814	-4.33146	PSEQ-416-1	416-1	1	1
4.68919	-4.33287	PSEQ-124-6	124-6	6	6
4.68443	-4.33287	PSEQ-22-32	22-32	32	32
4.65957	-4.33287	PSEQ-410-1	410-1	1	1
4.64724	-4.33287	PSEQ-305-1	305-1	1	1
4.64444	-4.33287	PSEQ-223-2	223-2	2	2
4.61389	-4.33287	PSEQ-118-6	118-6	6	6
4.95367	-4.33306	PSEQ-224-2	224-2	2	2
4.87392	-4.33306	PSEQ-189-3	189-3	3	3
4.84694	-4.33306	PSEQ-454-1	454-1	1	1
4.84451	-4.33306	PSEQ-188-3	188-3	3	3
4.74895	-4.33306	PSEQ-450-1	450-1	1	1
4.74307	-4.33306	PSEQ-447-1	447-1	1	1
4.72133	-4.33306	PSEQ-411-1	411-1	1	1
4.71986	-4.33306	PSEQ-5-736	5-736	736	736
4.69318	-4.33306	PSEQ-111-7	111-7	7	7
4.67899	-4.33306	PSEQ-206-2	206-2	2	2
4.67593	-4.33306	PSEQ-420-1	420-1	1	1
4.67406	-4.33306	PSEQ-178-3	178-3	3	3
4.74022	-4.33526	PSEQ-176-3	176-3	3	3
4.76985	-4.33533	PSEQ-291-1	291-1	1	1
4.70037	-4.33542	PSEQ-175-3	175-3	3	3
4.57904	-4.33689	PSEQ-383-1	383-1	1	1
4.71828	-4.33839	PSEQ-413-1	413-1	1	1
4.69213	-4.33928	PSEQ-417-1	417-1	1	1
4.53873	-4.33938	PSEQ-45-17	45-17	17	17
4.89608	-4.34002	PSEQ-221-2	221-2	2	2
5.32902	-4.34034	PSEQ-485-1	485-1	1	1
4.74157	-4.34148	PSEQ-353-1	353-1	1	1
4.73638	-4.34209	PSEQ-401-1	401-1	1	1
4.84289	-4.3436	PSEQ-403-1	403-1	1	1
4.77883	-4.3436	PSEQ-46-17	46-17	17	17
4.75807	-4.3436	PSEQ-402-1	402-1	1	1
4.71157	-4.3436	PSEQ-112-7	112-7	7	7
4.65447	-4.34385	PSEQ-136-5	136-5	5	5
4.75144	-4.34387	PSEQ-300-1	300-1	1	1
4.55141	-4.34412	PSEQ-317-1	317-1	1	1
4.54874	-4.34854	PSEQ-282-1	282-1	1	1
4.78107	-4.34951	PSEQ-374-1	374-1	1	1
4.74836	-4.35034	PSEQ-414-1	414-1	1	1
4.69355	-4.35045	PSEQ-54-15	54-15	15	15
4.81535	-4.35174	PSEQ-273-1	273-1	1	1
4.62849	-4.35308	PSEQ-498-1	498-1	1	1
4.83368	-4.35429	PSEQ-219-2	219-2	2	2
4.85307	-4.3567	PSEQ-436-1	436-1	1	1
4.83972	-4.3567	PSEQ-435-1	435-1	1	1
4.73036	-4.3567	PSEQ-430-1	430-1	1	1
4.63758	-4.3567	PSEQ-34-24	34-24	24	24
4.57348	-4.3567	PSEQ-358-1	358-1	1	1
4.69191	-4.35758	PSEQ-359-1	359-1	1	1
4.64834	-4.35758	PSEQ-288-1	288-1	1	1
4.53237	-4.35758	PSEQ-287-1	287-1	1	1
4.61081	-4.35812	PSEQ-463-1	463-1	1	1
4.53453	-4.3583	PSEQ-163-3	163-3	3	3
4.5681	-4.36025	PSEQ-270-1	270-1	1	1
4.62183	-4.36087	PSEQ-267-1	267-1	1	1
4.54886	-4.36277	PSEQ-200-2	200-2	2	2
4.60503	-4.36341	PSEQ-19-34	19-34	34	34
4.58858	-4.36341	PSEQ-17-36	17-36	36	36
4.56708	-4.36341	PSEQ-444-1	444-1	1	1
4.59179	-4.36382	PSEQ-459-1	459-1	1	1
4.5908	-4.36382	PSEQ-482-1	482-1	1	1
4.62118	-4.36464	PSEQ-295-1	295-1	1	1
4.85041	-4.3648	PSEQ-449-1	449-1	1	1
4.82908	-4.36513	PSEQ-387-1	387-1	1	1
4.61115	-4.36566	PSEQ-157-4	157-4	4	4
4.98459	-4.36601	PSEQ-519-1	519-1	1	1
4.82328	-4.36601	PSEQ-151-4	151-4	4	4
4.772	-4.36601	PSEQ-150-4	150-4	4	4
4.74855	-4.36601	PSEQ-255-2	255-2	2	2
4.70388	-4.36601	PSEQ-520-1	520-1	1	1
4.68579	-4.36601	PSEQ-193-3	193-3	3	3
4.68056	-4.36601	PSEQ-89-10	89-10	10	10
4.6605	-4.36601	PSEQ-516-1	516-1	1	1
4.6572	-4.36601	PSEQ-159-4	159-4	4	4
4.63704	-4.36601	PSEQ-517-1	517-1	1	1
4.6356	-4.36601	PSEQ-58-14	58-14	14	14
4.6087	-4.36601	PSEQ-513-1	513-1	1	1
4.59859	-4.36601	PSEQ-269-1	269-1	1	1
4.52665	-4.36601	BA.5	#VALUE!	1574
4.52665	-4.36601	PSEQ-2-1574		1574	3532	6034
4.62261	-4.36634	PSEQ-301-1	301-1	1	1
4.79316	-4.36737	PSEQ-316-1	316-1	1	1
4.6575	-4.36737	PSEQ-507-1	507-1	1	1
4.61236	-4.36737	PSEQ-341-1	341-1	1	1
4.55989	-4.36737	PSEQ-50-16	50-16	16	16
4.52938	-4.36737	PSEQ-315-1	315-1	1	1
4.87547	-4.36745	PSEQ-251-2	251-2	2	2
5.39663	-4.36779	PSEQ-442-1	442-1	1	1
4.8134	-4.37045	PSEQ-361-1	361-1	1	1
4.70946	-4.37145	PSEQ-398-1	398-1	1	1
4.59642	-4.37192	PSEQ-425-1	425-1	1	1
4.57801	-4.37192	PSEQ-182-3	182-3	3	3
4.63375	-4.37367	PSEQ-508-1	508-1	1	1
4.53124	-4.37441	PSEQ-18-36	18-36	36	36
4.53124	-4.37441	PSEQ-31-25	31-25	25	25
4.58675	-4.37479	PSEQ-167-3	167-3	3	3
4.82108	-4.37486	PSEQ-180-3	180-3	3	3
4.90668	-4.37517	PSEQ-392-1	392-1	1	1
4.66418	-4.37517	PSEQ-59-14	59-14	14	14
5.0855	-4.3764	PSEQ-171-3	171-3	3	3
5.01631	-4.3764	PSEQ-95-9	95-9	9	9
5.01363	-4.3764	PSEQ-362-1	362-1	1	1
4.92473	-4.3764	PSEQ-232-2	232-2	2	2
4.88324	-4.3764	PSEQ-62-13	62-13	13	13
4.76886	-4.3764	PSEQ-3-1081	3-1081	1081	1081
4.75253	-4.3764	PSEQ-72-12	72-12	12	12
4.74636	-4.3764	PSEQ-433-1	433-1	1	1
4.74561	-4.3764	PSEQ-437-1	437-1	1	1
4.7296	-4.3764	PSEQ-145-4	145-4	4	4
4.7268	-4.3764	PSEQ-149-4	149-4	4	4
4.72408	-4.3764	PSEQ-257-1	257-1	1	1
4.71382	-4.3764	PSEQ-364-1	364-1	1	1
4.71068	-4.3764	PSEQ-185-3	185-3	3	3
4.6877	-4.3764	PSEQ-42-20	42-20	20	20
4.67786	-4.3764	PSEQ-376-1	376-1	1	1
4.69717	-4.37655	PSEQ-483-1	483-1	1	1
4.62075	-4.3769	PSEQ-384-1	384-1	1	1
4.57566	-4.3769	PSEQ-264-1	264-1	1	1
4.63513	-4.37794	PSEQ-427-1	427-1	1	1
4.80932	-4.37817	PSEQ-70-12	70-12	12	12
4.76524	-4.37817	PSEQ-11-76	11-76	76	76
4.72274	-4.37817	PSEQ-438-1	438-1	1	1
4.72161	-4.37817	PSEQ-308-1	308-1	1	1
4.69583	-4.37817	PSEQ-120-6	120-6	6	6
4.63963	-4.37817	PSEQ-117-6	117-6	6	6
4.57677	-4.37963	PSEQ-14-48	14-48	48	48
4.56713	-4.37963	PSEQ-253-2	253-2	2	2
4.53387	-4.37963	PSEQ-67-12	67-12	12	12
4.53387	-4.37963	PSEQ-93-9	93-9	9	9
4.59693	-4.38023	PSEQ-107-8	107-8	8	8
4.70161	-4.38133	PSEQ-174-3	174-3	3	3
4.53373	-4.38174	PSEQ-130-5	130-5	5	5
4.80553	-4.3819	PSEQ-229-2	229-2	2	2
4.75722	-4.3819	PSEQ-368-1	368-1	1	1
4.71475	-4.3819	PSEQ-30-26	30-26	26	26
4.74705	-4.38278	PSEQ-499-1	499-1	1	1
4.78341	-4.38402	PSEQ-35-24	35-24	24	24
4.78477	-4.38438	PSEQ-132-5	132-5	5	5
5.06502	-4.38604	PSEQ-407-1	407-1	1	1
4.85684	-4.38642	PSEQ-285-1	285-1	1	1
4.58068	-4.3878	PSEQ-489-1	489-1	1	1
5.40534	-4.38804	PSEQ-218-2	218-2	2	2
4.77049	-4.38888	PSEQ-97-9	97-9	9	9
4.68994	-4.38929	PSEQ-408-1	408-1	1	1
4.59751	-4.38961	PSEQ-472-1	472-1	1	1
4.76455	-4.39562	PSEQ-357-1	357-1	1	1
4.73694	-4.39562	PSEQ-372-1	372-1	1	1
4.72043	-4.39617	PSEQ-71-12	71-12	12	12
4.66691	-4.39721	PSEQ-381-1	381-1	1	1
4.65025	-4.39721	PSEQ-220-2	220-2	2	2
4.60669	-4.39763	PSEQ-496-1	496-1	1	1
4.72211	-4.39861	PSEQ-302-1	302-1	1	1
4.74546	-4.3997	PSEQ-515-1	515-1	1	1
4.59984	-4.3997	PSEQ-84-10	84-10	10	10
4.57168	-4.3997	PSEQ-512-1	512-1	1	1
4.6209	-4.40175	PSEQ-250-2	250-2	2	2
4.66299	-4.40201	PSEQ-334-1	334-1	1	1
4.65995	-4.40208	PSEQ-277-1	277-1	1	1
4.68516	-4.40396	PSEQ-82-11	82-11	11	11
4.65185	-4.40396	PSEQ-426-1	426-1	1	1
4.6432	-4.40396	PSEQ-61-13	61-13	13	13
4.88901	-4.40635	PSEQ-495-1	495-1	1	1
4.84345	-4.40635	PSEQ-247-2	247-2	2	2
4.73559	-4.40635	PSEQ-195-3	195-3	3	3
4.73427	-4.40635	PSEQ-531-1	531-1	1	1
4.72586	-4.40635	PSEQ-256-2	256-2	2	2
4.67333	-4.40635	PSEQ-530-1	530-1	1	1
4.60804	-4.40635	PSEQ-6-482	6-482	482	482
4.58939	-4.40635	PSEQ-139-5	139-5	5	5
4.53642	-4.40635	PSEQ-128-5	128-5	5	5
4.65642	-4.40802	PSEQ-486-1	486-1	1	1
4.8464	-4.40825	PSEQ-133-5	133-5	5	5
4.77991	-4.40825	PSEQ-216-2	216-2	2	2
4.82547	-4.40934	PSEQ-343-1	343-1	1	1
4.72962	-4.40934	PSEQ-534-1	534-1	1	1
4.62705	-4.40934	PSEQ-103-9	103-9	9	9
4.56741	-4.40934	PSEQ-24-30	24-30	30	30
4.78106	-4.40957	PSEQ-226-2	226-2	2	2
4.63487	-4.41183	PSEQ-125-6	125-6	6	6
4.59997	-4.41199	PSEQ-242-2	242-2	2	2
4.56	-4.41227	PSEQ-179-3	179-3	3	3
4.65726	-4.4128	PSEQ-488-1	488-1	1	1
5.1488	-4.41429	PSEQ-404-1	404-1	1	1
5.09082	-4.41429	PSEQ-177-3	177-3	3	3
5.07166	-4.41429	PSEQ-453-1	453-1	1	1
5.0145	-4.41429	PSEQ-187-3	187-3	3	3
4.88185	-4.41429	PSEQ-186-3	186-3	3	3
4.88033	-4.41429	PSEQ-7-397	7-397	397	397
4.83258	-4.41429	PSEQ-129-5	129-5	5	5
4.81943	-4.41429	PSEQ-109-8	109-8	8	8
4.76781	-4.41429	PSEQ-451-1	451-1	1	1
4.76242	-4.41429	PSEQ-452-1	452-1	1	1
4.74625	-4.41429	PSEQ-419-1	419-1	1	1
4.61114	-4.41521	PSEQ-320-1	320-1	1	1
4.63554	-4.41526	PSEQ-461-1	461-1	1	1
4.88098	-4.41749	PSEQ-110-7	110-7	7	7
4.85751	-4.41749	PSEQ-310-1	310-1	1	1
4.8552	-4.41749	PSEQ-51-16	51-16	16	16
4.78394	-4.41749	PSEQ-147-4	147-4	4	4
4.90047	-4.41935	PSEQ-455-1	455-1	1	1
4.75286	-4.41935	PSEQ-81-11	81-11	11	11
4.86865	-4.4202	PSEQ-400-1	400-1	1	1
4.66332	-4.42054	PSEQ-39-22	39-22	22	22
4.59962	-4.42054	PSEQ-198-2	198-2	2	2
4.56527	-4.42054	PSEQ-490-1	490-1	1	1
4.68068	-4.42138	PSEQ-497-1	497-1	1	1
4.56314	-4.42313	PSEQ-464-1	464-1	1	1
4.60967	-4.42431	PSEQ-326-1	326-1	1	1
5.41238	-4.42654	PSEQ-409-1	409-1	1	1
4.61462	-4.42768	PSEQ-63-13	63-13	13	13
4.74423	-4.42846	PSEQ-153-4	153-4	4	4
4.61735	-4.43318	PSEQ-234-2	234-2	2	2
4.65211	-4.43512	PSEQ-378-1	378-1	1	1
4.72017	-4.43773	PSEQ-514-1	514-1	1	1
4.53624	-4.43773	PSEQ-86-10	86-10	10	10
4.68046	-4.4425	PSEQ-340-1	340-1	1	1
4.53363	-4.44301	PSEQ-491-1	491-1	1	1
4.64671	-4.44642	PSEQ-462-1	462-1	1	1
4.75229	-4.4478	PSEQ-324-1	324-1	1	1
4.7121	-4.44855	PSEQ-237-2	237-2	2	2
4.55374	-4.45021	PSEQ-56-14	56-14	14	14
4.53956	-4.45403	PSEQ-479-1	479-1	1	1
4.79714	-4.45442	PSEQ-397-1	397-1	1	1
4.99222	-4.45522	PSEQ-457-1	457-1	1	1
4.69442	-4.45572	PSEQ-55-15	55-15	15	15
4.69006	-4.45572	PSEQ-43-20	43-20	20	20
4.64118	-4.45572	PSEQ-443-1	443-1	1	1
4.79875	-4.45604	PSEQ-360-1	360-1	1	1
4.60109	-4.45623	PSEQ-318-1	318-1	1	1
4.81764	-4.4564	PSEQ-134-5	134-5	5	5
4.99295	-4.45832	PSEQ-239-2	239-2	2	2
4.92514	-4.45832	PSEQ-238-2	238-2	2	2
4.82664	-4.45832	PSEQ-466-1	466-1	1	1
4.80805	-4.45832	PSEQ-254-2	254-2	2	2
4.80745	-4.45832	PSEQ-88-10	88-10	10	10
4.75074	-4.45832	PSEQ-244-2	244-2	2	2
4.75043	-4.45832	PSEQ-236-2	236-2	2	2
4.67173	-4.45832	PSEQ-4-915	4-915	915	915
4.63791	-4.45832	PSEQ-77-12	77-12	12	12
4.61755	-4.45832	PSEQ-468-1	468-1	1	1
4.61573	-4.45832	PSEQ-240-2	240-2	2	2
4.61478	-4.45832	PSEQ-192-3	192-3	3	3
4.60045	-4.45832	PSEQ-138-5	138-5	5	5
4.58961	-4.45832	PSEQ-161-3	161-3	3	3
4.56856	-4.45832	PSEQ-64-13	64-13	13	13
4.62929	-4.4599	PSEQ-473-1	473-1	1	1
4.81397	-4.46089	PSEQ-249-2	249-2	2	2
4.73708	-4.46135	PSEQ-379-1	379-1	1	1
4.78081	-4.46136	PSEQ-205-2	205-2	2	2
4.72634	-4.46146	PSEQ-386-1	386-1	1	1
4.70478	-4.46147	PSEQ-137-5	137-5	5	5
4.68823	-4.46271	PSEQ-36-24	36-24	24	24
4.71055	-4.46308	PSEQ-235-2	235-2	2	2
4.82054	-4.46407	PSEQ-518-1	518-1	1	1
4.56818	-4.46407	PSEQ-40-21	40-21	21	21
4.70372	-4.46408	PSEQ-66-12	66-12	12	12
4.60535	-4.46408	PSEQ-467-1	467-1	1	1
4.60054	-4.46408	PSEQ-12-66	12-66	66	66
4.58236	-4.46408	PSEQ-465-1	465-1	1	1
4.57273	-4.46408	PSEQ-338-1	338-1	1	1
4.81147	-4.46704	PSEQ-525-1	525-1	1	1
4.53766	-4.46821	PSEQ-494-1	494-1	1	1
4.61956	-4.4684	PSEQ-328-1	328-1	1	1
4.55485	-4.4684	PSEQ-329-1	329-1	1	1
4.73277	-4.4697	PSEQ-422-1	422-1	1	1
4.64455	-4.4697	PSEQ-428-1	428-1	1	1
4.82501	-4.4702	PSEQ-48-16	48-16	16	16
4.78641	-4.47185	PSEQ-399-1	399-1	1	1
4.61261	-4.47208	PSEQ-126-6	126-6	6	6
4.63059	-4.47308	PSEQ-366-1	366-1	1	1
5.11873	-4.47329	PSEQ-339-1	339-1	1	1
5.34971	-4.47441	PSEQ-87-10	87-10	10	10
5.56938	-4.48035	PSEQ-363-1	363-1	1	1
4.81369	-4.48066	PSEQ-493-1	493-1	1	1
4.61807	-4.48236	PSEQ-268-1	268-1	1	1
4.68589	-4.48298	PSEQ-500-1	500-1	1	1
4.69633	-4.48351	PSEQ-535-1	535-1	1	1
4.57558	-4.48351	PSEQ-57-14	57-14	14	14
4.54084	-4.48351	PSEQ-53-15	53-15	15	15
4.75272	-4.488	PSEQ-74-12	74-12	12	12
4.77249	-4.48858	PSEQ-113-7	113-7	7	7
4.75549	-4.48858	PSEQ-100-9	100-9	9	9
4.53781	-4.49015	PSEQ-337-1	337-1	1	1
5.06053	-4.49096	PSEQ-528-1	528-1	1	1
4.99511	-4.49096	PSEQ-246-2	246-2	2	2
4.90164	-4.49096	PSEQ-160-4	160-4	4	4
4.77881	-4.49096	PSEQ-8-325	8-325	325	325
4.76273	-4.49096	PSEQ-194-3	194-3	3	3
4.70976	-4.49096	PSEQ-327-1	327-1	1	1
4.69859	-4.49096	PSEQ-191-3	191-3	3	3
4.66107	-4.49096	PSEQ-532-1	532-1	1	1
4.65991	-4.49096	PSEQ-533-1	533-1	1	1
4.7178	-4.49111	PSEQ-501-1	501-1	1	1
4.83424	-4.49175	PSEQ-421-1	421-1	1	1
4.72692	-4.49384	PSEQ-424-1	424-1	1	1
4.80781	-4.49404	PSEQ-245-2	245-2	2	2
4.76932	-4.49515	PSEQ-207-2	207-2	2	2
4.61153	-4.49623	PSEQ-102-9	102-9	9	9
5.01177	-4.49764	PSEQ-330-1	330-1	1	1
4.83672	-4.49764	PSEQ-529-1	529-1	1	1
4.79113	-4.49764	PSEQ-155-4	155-4	4	4
4.71098	-4.49764	PSEQ-342-1	342-1	1	1
4.71017	-4.49764	PSEQ-27-29	27-29	29	29
4.63374	-4.49764	PSEQ-331-1	331-1	1	1
4.60528	-4.49764	PSEQ-212-2	212-2	2	2
4.8987	-4.50058	PSEQ-123-6	123-6	6	6
5.3643	-4.50707	PSEQ-248-2	248-2	2	2
4.59702	-4.50932	PSEQ-478-1	478-1	1	1
5.57664	-4.51115	PSEQ-405-1	405-1	1	1
5.57019	-4.51115	PSEQ-406-1	406-1	1	1
4.6287	-4.52147	PSEQ-460-1	460-1	1	1
4.52991	-4.52374	PSEQ-475-1	475-1	1	1
4.71249	-4.53244	PSEQ-393-1	393-1	1	1
4.71702	-4.53483	PSEQ-484-1	484-1	1	1
4.60897	-4.54532	PSEQ-75-12	75-12	12	12
4.60358	-4.54532	PSEQ-65-13	65-13	13	13
4.556	-4.54532	PSEQ-476-1	476-1	1	1
4.60137	-4.54595	PSEQ-504-1	504-1	1	1
4.53928	-4.55134	PSEQ-477-1	477-1	1	1
4.74566	-4.55378	PSEQ-385-1	385-1	1	1
4.54467	-4.55571	PSEQ-321-1	321-1	1	1
4.69488	-4.55638	PSEQ-49-16	49-16	16	16
4.77964	-4.56283	PSEQ-492-1	492-1	1	1
4.68514	-4.57181	PSEQ-158-4	158-4	4	4
4.66879	-4.57181	PSEQ-252-2	252-2	2	2
4.59753	-4.57731	PSEQ-503-1	503-1	1	1
4.80485	-4.57846	PSEQ-423-1	423-1	1	1
4.54094	-4.57858	PSEQ-190-3	190-3	3	3
4.7765	-4.58085	PSEQ-114-7	114-7	7	7
4.74511	-4.58085	PSEQ-527-1	527-1	1	1
4.63678	-4.58246	PSEQ-336-1	336-1	1	1
5.45793	-4.5828	PSEQ-313-1	313-1	1	1
4.60319	-4.58662	PSEQ-365-1	365-1	1	1
5.25346	-4.58841	PSEQ-524-1	524-1	1	1
4.90001	-4.59244	PSEQ-511-1	511-1	1	1
5.43875	-4.6223	PSEQ-521-1	521-1	1	1
5.14944	-4.64909	PSEQ-502-1	502-1	1	1

## Sheet: grammatically
-4.00924	PSEQ-347-1	347-1	1	1
-4.07164	PSEQ-275-1	275-1	1	1
-4.09586	PSEQ-344-1	344-1	1	1
-4.10066	PSEQ-346-1	346-1	1	1
-4.10066	PSEQ-201-2	201-2	2	2
-4.11142	PSEQ-390-1	390-1	1	1
-4.11142	PSEQ-16-41	16-41	41	41
-4.11142	PSEQ-91-9	91-9	9	9
-4.11292	PSEQ-389-1	389-1	1	1
-4.13089	PSEQ-394-1	394-1	1	1
-4.14161	PSEQ-395-1	395-1	1	1
-4.16503	PSEQ-265-1	265-1	1	1
-4.16582	PSEQ-299-1	299-1	1	1
-4.17297	PSEQ-456-1	456-1	1	1
-4.17297	PSEQ-80-11	80-11	11	11
-4.17297	PSEQ-183-3	183-3	3	3
-4.17588	PSEQ-230-2	230-2	2	2
-4.17588	PSEQ-85-10	85-10	10	10
-4.17698	PSEQ-311-1	311-1	1	1
-4.1819	PSEQ-258-1	258-1	1	1
-4.18462	PSEQ-21-32	21-32	32	32
-4.18462	PSEQ-29-26	29-26	26	26
-4.18462	PSEQ-68-12	68-12	12	12
-4.18462	PSEQ-526-1	526-1	1	1
-4.18462	PSEQ-510-1	510-1	1	1
-4.18699	PSEQ-349-1	349-1	1	1
-4.18986	PSEQ-165-3	165-3	3	3
-4.19736	PSEQ-345-1	345-1	1	1
-4.19736	PSEQ-284-1	284-1	1	1
-4.19736	PSEQ-296-1	296-1	1	1
-4.20204	PSEQ-266-1	266-1	1	1
-4.20373	PSEQ-228-2	228-2	2	2
-4.20373	PSEQ-38-22	38-22	22	22
-4.20373	PSEQ-146-4	146-4	4	4
-4.20373	PSEQ-231-2	231-2	2	2
-4.20745	PSEQ-458-1	458-1	1	1
-4.21683	PSEQ-391-1	391-1	1	1
-4.22408	PSEQ-196-2	196-2	2	2
-4.22582	PSEQ-99-9	99-9	9	9
-4.23817	PSEQ-325-1	325-1	1	1
-4.23999	PSEQ-396-1	396-1	1	1
-4.24023	PSEQ-382-1	382-1	1	1
-4.24248	PSEQ-142-4	142-4	4	4
-4.24248	PSEQ-78-11	78-11	11	11
-4.24262	PSEQ-509-1	509-1	1	1
-4.24262	PSEQ-79-11	79-11	11	11
-4.24687	PSEQ-292-1	292-1	1	1
-4.25065	PSEQ-116-6	116-6	6	6
-4.25249	PSEQ-276-1	276-1	1	1
-4.25377	PSEQ-204-2	204-2	2	2
-4.25411	PSEQ-298-1	298-1	1	1
-4.25686	PSEQ-259-1	259-1	1	1
-4.25712	PSEQ-122-6	122-6	6	6
-4.25759	PSEQ-429-1	429-1	1	1
-4.25759	PSEQ-135-5	135-5	5	5
-4.26149	PSEQ-354-1	354-1	1	1
-4.26217	PSEQ-375-1	375-1	1	1
-4.26228	PSEQ-166-3	166-3	3	3
-4.26272	PSEQ-352-1	352-1	1	1
-4.26583	PSEQ-32-24	32-24	24	24
-4.26718	PSEQ-215-2	215-2	2	2
-4.27037	PSEQ-289-1	289-1	1	1
-4.27223	PSEQ-415-1	415-1	1	1
-4.27306	PSEQ-96-9	96-9	9	9
-4.27391	PSEQ-213-2	213-2	2	2
-4.27566	PSEQ-297-1	297-1	1	1
-4.27852	PSEQ-208-2	208-2	2	2
-4.2786	PSEQ-350-1	350-1	1	1
-4.2786	PSEQ-348-1	348-1	1	1
-4.28133	PSEQ-41-21	41-21	21	21
-4.28133	PSEQ-154-4	154-4	4	4
-4.28396	PSEQ-262-1	262-1	1	1
-4.28583	PSEQ-217-2	217-2	2	2
-4.28586	PSEQ-309-1	309-1	1	1
-4.28586	PSEQ-168-3	168-3	3	3
-4.28586	PSEQ-52-15	52-15	15	15
-4.28586	PSEQ-307-1	307-1	1	1
-4.28586	PSEQ-9-102	9-102	102	102
-4.28586	PSEQ-90-9	90-9	9	9
-4.28586	PSEQ-202-2	202-2	2	2
-4.28586	PSEQ-60-13	60-13	13	13
-4.28811	PSEQ-370-1	370-1	1	1
-4.28811	PSEQ-121-6	121-6	6	6
-4.28811	PSEQ-73-12	73-12	12	12
-4.28811	PSEQ-233-2	233-2	2	2
-4.28811	PSEQ-440-1	440-1	1	1
-4.28811	PSEQ-148-4	148-4	4	4
-4.28811	PSEQ-184-3	184-3	3	3
-4.28811	PSEQ-44-18	44-18	18	18
-4.28811	PSEQ-441-1	441-1	1	1
-4.28811	PSEQ-388-1	388-1	1	1
-4.28811	PSEQ-431-1	431-1	1	1
-4.28811	PSEQ-369-1	369-1	1	1
-4.28811	PSEQ-434-1	434-1	1	1
-4.28811	PSEQ-261-1	261-1	1	1
-4.28811	PSEQ-1-1720	1-1720	1720	1720
-4.28811	PSEQ-263-1	263-1	1	1
-4.28811	PSEQ-172-3	172-3	3	3
-4.28811	PSEQ-47-17	47-17	17	17
-4.28811	PSEQ-144-4	144-4	4	4
-4.28811	PSEQ-23-30	23-30	30	30
-4.28825	PSEQ-141-4	141-4	4	4
-4.28825	PSEQ-290-1	290-1	1	1
-4.28934	PSEQ-127-6	127-6	6	6
-4.29188	PSEQ-371-1	371-1	1	1
-4.29396	PSEQ-505-1	505-1	1	1
-4.29567	PSEQ-293-1	293-1	1	1
-4.29567	PSEQ-214-2	214-2	2	2
-4.29567	PSEQ-108-8	108-8	8	8
-4.29567	PSEQ-356-1	356-1	1	1
-4.29567	PSEQ-286-1	286-1	1	1
-4.29581	PSEQ-271-1	271-1	1	1
-4.29671	PSEQ-162-3	162-3	3	3
-4.29675	PSEQ-181-3	181-3	3	3
-4.29757	PSEQ-15-46	15-46	46	46
-4.29757	PSEQ-432-1	432-1	1	1
-4.29757	PSEQ-106-8	106-8	8	8
-4.29757	PSEQ-373-1	373-1	1	1
-4.29775	PSEQ-304-1	304-1	1	1
-4.29812	PSEQ-355-1	355-1	1	1
-4.2994	PSEQ-448-1	448-1	1	1
-4.2994	PSEQ-13-48	13-48	48	48
-4.2994	PSEQ-446-1	446-1	1	1
-4.2994	PSEQ-303-1	303-1	1	1
-4.29963	PSEQ-306-1	306-1	1	1
-4.29971	PSEQ-445-1	445-1	1	1
-4.29976	PSEQ-83-10	83-10	10	10
-4.30083	PSEQ-351-1	351-1	1	1
-4.30103	PSEQ-227-2	227-2	2	2
-4.30572	PSEQ-418-1	418-1	1	1
-4.30709	PSEQ-471-1	471-1	1	1
-4.30836	PSEQ-474-1	474-1	1	1
-4.30841	PSEQ-278-1	278-1	1	1
-4.30894	PSEQ-222-2	222-2	2	2
-4.31077	PSEQ-98-9	98-9	9	9
-4.31571	PSEQ-487-1	487-1	1	1
-4.3158	PSEQ-225-2	225-2	2	2
-4.32077	PSEQ-367-1	367-1	1	1
-4.3226	PSEQ-260-1	260-1	1	1
-4.32303	PSEQ-203-2	203-2	2	2
-4.32354	PSEQ-94-9	94-9	9	9
-4.32364	PSEQ-439-1	439-1	1	1
-4.32364	PSEQ-115-6	115-6	6	6
-4.32369	PSEQ-143-4	143-4	4	4
-4.32369	PSEQ-272-1	272-1	1	1
-4.32447	PSEQ-377-1	377-1	1	1
-4.32679	PSEQ-319-1	319-1	1	1
-4.32724	PSEQ-101-9	101-9	9	9
-4.3275	PSEQ-412-1	412-1	1	1
-4.33048	PSEQ-211-2	211-2	2	2
-4.33078	PSEQ-506-1	506-1	1	1
-4.33078	PSEQ-76-12	76-12	12	12
-4.33146	PSEQ-416-1	416-1	1	1
-4.33287	PSEQ-124-6	124-6	6	6
-4.33287	PSEQ-22-32	22-32	32	32
-4.33287	PSEQ-410-1	410-1	1	1
-4.33287	PSEQ-305-1	305-1	1	1
-4.33287	PSEQ-223-2	223-2	2	2
-4.33287	PSEQ-118-6	118-6	6	6
-4.33306	PSEQ-224-2	224-2	2	2
-4.33306	PSEQ-189-3	189-3	3	3
-4.33306	PSEQ-454-1	454-1	1	1
-4.33306	PSEQ-188-3	188-3	3	3
-4.33306	PSEQ-450-1	450-1	1	1
-4.33306	PSEQ-447-1	447-1	1	1
-4.33306	PSEQ-411-1	411-1	1	1
-4.33306	PSEQ-5-736	5-736	736	736
-4.33306	PSEQ-111-7	111-7	7	7
-4.33306	PSEQ-206-2	206-2	2	2
-4.33306	PSEQ-420-1	420-1	1	1
-4.33306	PSEQ-178-3	178-3	3	3
-4.33526	PSEQ-176-3	176-3	3	3
-4.33533	PSEQ-291-1	291-1	1	1
-4.33542	PSEQ-175-3	175-3	3	3
-4.33689	PSEQ-383-1	383-1	1	1
-4.33839	PSEQ-413-1	413-1	1	1
-4.33928	PSEQ-417-1	417-1	1	1
-4.33938	PSEQ-45-17	45-17	17	17
-4.34002	PSEQ-221-2	221-2	2	2
-4.34034	PSEQ-485-1	485-1	1	1
-4.34148	PSEQ-353-1	353-1	1	1
-4.34209	PSEQ-401-1	401-1	1	1
-4.3436	PSEQ-403-1	403-1	1	1
-4.3436	PSEQ-46-17	46-17	17	17
-4.3436	PSEQ-402-1	402-1	1	1
-4.3436	PSEQ-112-7	112-7	7	7
-4.34385	PSEQ-136-5	136-5	5	5
-4.34387	PSEQ-300-1	300-1	1	1
-4.34412	PSEQ-317-1	317-1	1	1
-4.34854	PSEQ-282-1	282-1	1	1
-4.34951	PSEQ-374-1	374-1	1	1
-4.35034	PSEQ-414-1	414-1	1	1
-4.35045	PSEQ-54-15	54-15	15	15
-4.35174	PSEQ-273-1	273-1	1	1
-4.35308	PSEQ-498-1	498-1	1	1
-4.35429	PSEQ-219-2	219-2	2	2
-4.3567	PSEQ-436-1	436-1	1	1
-4.3567	PSEQ-435-1	435-1	1	1
-4.3567	PSEQ-430-1	430-1	1	1
-4.3567	PSEQ-34-24	34-24	24	24
-4.3567	PSEQ-358-1	358-1	1	1
-4.35758	PSEQ-359-1	359-1	1	1
-4.35758	PSEQ-288-1	288-1	1	1
-4.35758	PSEQ-287-1	287-1	1	1
-4.35812	PSEQ-463-1	463-1	1	1
-4.3583	PSEQ-163-3	163-3	3	3
-4.36025	PSEQ-270-1	270-1	1	1
-4.36087	PSEQ-267-1	267-1	1	1
-4.36277	PSEQ-200-2	200-2	2	2
-4.36341	PSEQ-19-34	19-34	34	34
-4.36341	PSEQ-17-36	17-36	36	36
-4.36341	PSEQ-444-1	444-1	1	1
-4.36341	PSEQ-380-1	380-1	1	1
-4.36382	PSEQ-459-1	459-1	1	1
-4.36382	PSEQ-482-1	482-1	1	1
-4.36464	PSEQ-295-1	295-1	1	1
-4.36464	PSEQ-294-1	294-1	1	1
-4.3648	PSEQ-449-1	449-1	1	1
-4.36513	PSEQ-387-1	387-1	1	1
-4.36566	PSEQ-157-4	157-4	4	4
-4.36601	PSEQ-519-1	519-1	1	1
-4.36601	PSEQ-151-4	151-4	4	4
-4.36601	PSEQ-150-4	150-4	4	4
-4.36601	PSEQ-255-2	255-2	2	2
-4.36601	PSEQ-520-1	520-1	1	1
-4.36601	PSEQ-193-3	193-3	3	3
-4.36601	PSEQ-89-10	89-10	10	10
-4.36601	PSEQ-516-1	516-1	1	1
-4.36601	PSEQ-159-4	159-4	4	4
-4.36601	PSEQ-517-1	517-1	1	1
-4.36601	PSEQ-58-14	58-14	14	14
-4.36601	PSEQ-513-1	513-1	1	1
-4.36601	PSEQ-269-1	269-1	1	1
-4.36601	BA.5	#VALUE!	#VALUE!	3612	6388
